# Supplementary material for: Genotypic Characteristics and Antimicrobial Resistance of Escherichia coli ST141 Clonal Group
Source: Antibiotics (Basel). 2023 Feb 13;12(2):382. doi: 10.3390/antibiotics12020382 (PMC9952247; doi:10.3390/antibiotics12020382)
Supplement: Supplementary file 1 [file antibiotics-12-00382-s001.zip]

Archive with 1 entries (1 files):
- antibiotics-2193144-supplementary.xlsx
