# Supplementary material for: Genotypic Characteristics and Antimicrobial Resistance of Escherichia coli ST141 Clonal Group
Source: Antibiotics (Basel). 2023 Feb 13;12(2):382. doi: 10.3390/antibiotics12020382 (PMC9952247; doi:10.3390/antibiotics12020382)
Supplement: Supplementary file 1 [file antibiotics-12-00382-s001.zip › antibiotics-2193144-supplementary.xlsx]

## Sheet: DATA
					Sequence Type	Sequence Type																										ESBL
GapCluster	PickerCluster	Number Reference	fimH	Phylogroup	Achtman scheme	Pasteur scheme	Country	Institution name	Source	Data source	Comment data source	Sample date	TEM-1	TEM-12	TEM-40	TEM-52	SHV-2	SHV-2A	SHV-12	CTX-M-1	CTX-M-14	CTX-M-15	CTX-M-27	CTX-M-3	CTX-M-65	VIM-1	CMY-2	CMY-61	DHA-1	OXA-1	OXA-48	Y/N	aac(3)-IIa	aac(3)-IId	aac(3)-IV	aac(3)-VIa	aac(6PRIME-UN)-Ib3	aac(6')-Ib4	aac(6')-Ib'	aac(6')Ib-cr	aadA	aadA1	aadA13	aadA2	ant(2'')-Ia	aph(3'')-Ib	aph(3')-Ia	aph(3')-XV	aph(4)-Ia
S1	S1.1	S92	fimH5	B2	141	10	France	Besancon - CHU Jean Minjoz	Human	MISC	Autre	2016-07-01	0	0	0	0	0	0	0	0	1	0	0	0	0	0	0	0	0	0	0	1	0	0	0	0	0	0	0	0	0	0	0	0	0	0	0	0	0
S1	S1.1	S82	fimH5	B2	141	10	France	Besancon - CHU Jean Minjoz	Human	Urine	NA	2015-06-01	0	0	0	0	0	0	0	0	1	0	0	0	0	0	0	0	0	0	0	1	0	0	0	0	0	0	0	0	0	0	0	0	0	0	0	0	0
S1	S1.1	S86	fimH5	B2	141	10	France	Besancon - CHU Jean Minjoz	Human	Urine	NA	2015-09-01	0	0	0	0	0	0	0	0	1	0	0	0	0	0	0	0	0	0	0	1	0	0	0	0	0	0	0	0	0	0	0	0	0	0	0	0	0
S1	S1.1	S87	fimH5	B2	141	10	France	Besancon - CHU Jean Minjoz	Human	Urine	NA	2015-12-01	1	0	0	0	0	0	0	0	0	0	0	0	1	0	0	0	0	0	0	1	0	0	0	0	0	0	0	0	0	0	0	0	0	0	0	0	0
S1	S1.1	S80	fimH5	B2	141	10	France	Besancon - CHU Jean Minjoz	Human	Urine	NA	2015-02-01	0	0	0	0	0	0	0	0	1	0	0	0	0	0	0	0	0	0	0	1	0	0	0	0	0	0	0	0	0	0	0	0	0	0	0	0	0
S1	S1.1	S84	fimH5	B2	141	10	France	Besancon - CHU Jean Minjoz	Human	MISC	Pus	2015-07-01	0	0	0	0	0	0	0	0	0	1	0	0	0	0	0	0	0	1	0	1	1	0	0	0	0	0	0	1	0	0	0	0	0	0	0	0	0
S1	S1.1	Ec57	fimH5	B2	141	10	Europe	SC	Human	Unknown	NA	2013-01-01	0	0	0	0	0	0	0	0	0	0	0	0	0	0	0	0	0	0	0	0	0	0	0	0	0	0	0	0	0	0	0	0	0	0	0	0	0
S1	S1.1	C09	fimH5	B2	141	10	France	Clermont Ferrand - Gabriel Montpied	Human	Urine	NA	2017-01-01	0	0	0	0	0	0	0	0	0	0	0	0	0	0	0	0	0	0	0	0	0	0	0	0	0	0	0	0	0	0	0	0	0	0	0	0	0
S1	S1.1	Ec58	fimH5	B2	141	10	UK	SC	Human	Unknown	NA	2013-01-01	0	0	0	0	0	0	0	0	0	0	0	0	0	0	0	0	0	0	0	0	0	0	0	0	0	0	0	0	0	0	0	0	0	0	0	0	0
S1	S1.1	Ec8	fimH5	B2	141	10	Unknown	SC	NA	Unknown	NA	NA	1	0	0	0	0	0	0	0	0	0	0	0	0	0	0	0	0	0	0	0	0	0	0	0	0	0	0	0	0	0	0	0	0	1	0	0	0
S1	S1.1	Ec9	fimH5	B2	141	10	Unknown	SC	NA	Unknown	NA	NA	1	0	0	0	0	0	0	0	0	0	0	0	0	0	0	0	0	0	0	0	0	0	0	0	0	0	0	0	0	0	0	0	0	1	0	0	0
S1	S1.1	Ec16	fimH5	B2	141	10	Unknown	SC	NA	Unknown	NA	NA	1	0	0	0	0	0	0	0	0	0	0	0	0	0	0	0	0	0	0	0	0	0	0	0	0	0	0	0	0	0	0	0	0	1	0	0	0
S1	S1.1	Ec37	fimH5	B2	141	10	UK	The Sanger Center	Human	Blood	NA	2002-01-01	0	0	0	0	0	0	0	0	0	0	0	0	0	0	0	0	0	0	0	0	0	0	0	0	0	0	0	0	0	0	0	0	0	0	0	0	0
S1	S1.1	M19	fimH5	B2	141	10	Germany	Muenster University Hospital	Human	Urine	NA	2012-01-01	0	0	1	0	0	0	0	0	0	0	0	0	0	0	0	0	0	0	0	0	0	0	0	0	0	0	0	0	0	0	0	0	0	1	1	0	0
S1	S1.1	Ec114	fimH5	B2	141	10	Unknown	SC	Human	Urine	NA	NA	0	0	0	0	0	0	0	0	0	0	0	0	0	0	0	0	0	0	0	0	0	0	0	0	0	0	0	0	0	0	0	0	0	0	0	0	0
S1	S1.1	Ec99	fimH5	B2	141	10	UK	University of Oxford	NA	Unknown	NA	NA	0	0	0	0	0	0	0	0	0	0	0	0	0	0	0	0	0	0	0	0	0	0	0	0	0	0	0	0	0	0	0	0	0	0	0	0	0
S1	S1.1	Ec14	fimH5	B2	141	10	Germany	Robert Koch Institut	Human	Urine	NA	2014-01-01	0	0	0	0	0	0	0	0	0	0	0	0	0	0	1	0	0	0	0	0	0	0	0	0	0	0	0	0	0	0	0	0	0	0	0	0	0
S1	S1.1	Ec92	fimH5	B2	141	10	USA	Centers for Disease Control and Prevention Enteric Diseases Laboratory Branch	Human	Stool	Rectal	2015-09-01	1	0	0	0	0	0	0	0	0	0	0	0	0	0	0	0	0	0	0	0	0	0	0	0	0	0	0	0	0	0	0	0	0	1	0	0	0
S1	S1.1	S90	fimH5	B2	141	10	France	Besancon - CHU Jean Minjoz	Human	Stool	Rectal	2016-04-01	0	0	0	0	0	0	0	0	0	0	0	1	0	0	0	0	0	0	0	1	0	0	0	0	0	0	0	0	0	0	0	0	0	0	0	0	0
S1	S1.1	Ec17	fimH5	B2	141	10	Brazil	University medical center groningen (Rio de Janeiro)	Human	Urine	NA	2016-01-01	0	0	0	0	0	0	0	0	0	0	0	0	0	0	0	0	0	0	0	0	0	0	0	0	0	0	0	0	0	0	0	0	0	0	0	0	0
S1	S1.1	Ec98	fimH5	B2	141	10	UK	University of Oxford	NA	Unknown	NA	NA	0	0	0	0	0	0	0	0	0	0	0	0	0	0	0	0	0	0	0	0	0	0	0	0	0	0	0	0	0	0	0	0	0	0	0	0	0
S1	S1.1	C04	fimH5	B2	141	27	France	Toulouse	Human	MISC	Skin	2014-02-01	0	0	0	0	0	0	1	0	0	0	0	0	0	1	0	0	0	0	0	1	0	0	0	0	1	0	0	0	0	1	0	1	1	1	0	1	0
S1	S1.1	Ec61	fimH5	B2	141	26	Denmark	Statens serum institut	Human	Blood	NA	NA	1	0	0	0	0	0	0	0	0	1	0	0	0	0	0	0	0	0	0	1	0	0	0	0	0	0	0	0	0	0	0	0	0	1	0	0	0
S1	S1.1	S94	fimH5	B2	141	10	France	Besancon - CHU Jean Minjoz	Human	Blood	NA	2014-02-01	1	0	0	0	0	0	0	0	0	0	0	0	0	0	0	0	0	0	0	0	0	0	0	0	0	0	0	0	0	0	0	0	0	1	1	0	0
S1	S1.1	C13	fimH5	B2	141	10	France	Aix en Provence - Pays d Aix	Human	Urine	NA	2018-03-01	0	0	0	0	0	0	0	0	0	1	0	0	0	0	0	0	0	0	0	1	0	0	0	0	0	0	0	0	0	0	0	0	0	1	0	0	0
S1	S1.1	C14	fimH5	B2	141	10	France	Rennes - Pontchaillou	Human	Urine	NA	2018-03-01	0	0	0	0	0	0	0	0	0	1	0	0	0	0	0	0	0	0	0	1	0	0	0	0	0	0	0	0	0	0	0	0	0	0	0	0	0
S1	S1.1	S85	fimH5	B2	141	10	France	Besancon - CHU Jean Minjoz	Human	Urine	NA	2015-08-01	0	0	0	0	0	0	0	0	1	0	0	0	0	0	0	0	0	0	0	1	0	0	0	0	0	0	0	0	0	0	0	0	0	0	0	0	0
S1	S1.1	C01	fimH5	B2	141	10	France	Besancon	Human	MISC	Catheter	2012-06-01	1	0	0	0	0	0	1	0	0	0	0	0	0	0	0	0	0	0	0	1	0	0	0	0	1	0	0	0	1	0	0	0	0	0	0	0	0
S1	S1.1	S95	fimH5	B2	141	10	France	Besancon - CHU Jean Minjoz	Human	Blood	NA	2014-02-01	1	0	0	0	0	0	0	0	0	0	0	0	0	0	0	0	0	0	0	0	0	0	0	0	0	0	0	0	0	0	0	0	0	1	0	0	0
S1	S1.1	C11	fimH5	B2	141	10	France	Bordeaux	Human	Blood	NA	2018-03-01	0	0	0	0	0	0	0	0	1	0	0	0	0	0	0	0	0	0	0	1	0	0	0	0	0	0	0	0	0	0	0	0	0	0	0	0	0
S1	S1.1	Ec70	fimH5	B2	141	26	Denmark	Broad Institute-dnk	Human	Urine	Female	2010-01-01	0	0	0	0	0	0	0	0	0	0	0	0	0	0	0	0	0	0	0	0	0	0	0	0	0	0	0	0	0	0	0	0	0	0	0	0	0
S1	S1.1	M07	fimH5	B2	141	27	USA	FDA Center for Food Safety and Applied Nutrition (USA:ID)	Non human	Animal	Canis lupus, urines	2018-10-01	0	0	0	0	0	0	0	0	0	0	0	0	0	0	0	0	0	0	0	0	0	0	0	0	0	0	0	0	0	0	0	0	0	0	0	0	0
S1	S1.1	M24	fimH1497	B2	141	10	UK	University of Birmingham	Non human	Environment	River water - Nottinghamshire	2015-07-01	0	0	0	0	0	0	0	0	0	0	0	0	0	0	0	0	0	0	0	0	0	0	0	0	0	0	0	0	0	0	0	0	0	0	0	0	0
S1	S1.1	Ec45	fimH5	B2	141	10	UK	The Sanger Center	Human	Blood	NA	2008-01-01	0	0	0	0	0	0	0	0	0	0	0	0	0	0	0	0	0	0	0	0	0	0	0	0	0	0	0	0	0	1	1	0	0	0	0	0	0
S1	S1.1	Ec48	fimH5	B2	141	10	UK	The Sanger Center	Human	Blood	NA	2010-01-01	0	0	0	0	0	0	0	0	0	0	0	0	0	0	0	0	0	0	0	0	0	0	0	0	0	0	0	0	0	0	0	0	0	0	0	0	0
S1	S1.1	C03	fimH5	B2	141	10	France	Bayonne	Human	Urine	NA	2012-10-01	0	0	0	0	0	0	0	1	0	0	0	0	0	0	0	0	0	0	0	1	0	0	0	0	0	0	0	0	0	0	0	0	0	0	0	0	0
S1	S1.1	S88	fimH5	B2	141	10	France	Besancon - CHU Jean Minjoz	Human	Stool	Rectal	2015-12-01	1	0	0	0	0	0	0	0	0	1	0	0	0	0	0	0	0	1	0	1	0	1	0	0	0	0	0	1	0	0	0	1	0	0	0	0	0
S1	S1.1	C07	fimH5	B2	141	10	France	Clermont Ferrand - Gabriel Montpied	Human	Blood	NA	2016-10-01	0	0	0	0	0	0	0	0	1	0	0	0	0	0	0	0	0	0	0	1	0	0	0	0	0	0	0	0	0	0	0	0	0	0	0	0	0
S1	S1.1	S83	fimH5	B2	141	27	France	Besancon - CHU Jean Minjoz	Human	Blood	NA	2015-07-01	0	0	0	0	0	0	0	0	1	0	0	0	0	0	0	0	0	0	0	1	0	0	0	0	0	0	0	0	0	0	0	0	0	0	0	0	0
S1	S1.1	Ec90	fimH5	B2	141	10	USA	The Broad Institute (Pennsylvania)	Human	Urine	NA	2013-01-01	0	0	0	0	0	0	0	0	0	0	0	0	0	0	0	0	0	0	0	0	0	0	0	0	0	0	0	0	0	0	0	0	0	0	0	0	0
S1	S1.1	Ec56	fimH5	B2	141	10	Europe	SC	Human	Unknown	NA	2013-01-01	0	0	0	0	0	0	0	0	0	0	0	0	0	0	0	0	0	0	0	0	0	0	0	0	0	0	0	0	0	0	0	0	0	0	0	0	0
S1	S1.1	Ec120	fimH5	B2	141	10	Unknown	Europe Bioinformatics Institute	NA	Unknown	NA	NA	0	0	0	0	0	0	0	0	0	0	0	0	0	0	0	0	0	0	0	0	0	0	0	0	0	0	0	0	0	0	0	0	0	0	0	0	0
S1	S1.1	Ec119	fimH5	B2	141	10	Unknown	Europe Bioinformatics Institute	NA	Unknown	NA	NA	0	0	0	0	0	0	0	0	0	0	0	0	0	0	0	0	0	0	0	0	0	0	0	0	0	0	0	0	0	0	0	0	0	0	0	0	0
S1	S1.1	Ec170	fimH5	B2	141	10	Unknown	SC	Human	MISC	Neonatal infection	NA	0	0	0	0	0	0	0	0	0	0	0	0	0	0	0	0	0	0	0	0	0	0	0	0	0	0	0	0	0	0	0	0	0	0	0	0	0
S1	S1.1	Ec172	fimH5	B2	141	10	Russia	NA	Human	Urine	NA	2017-01-01	0	0	0	0	0	0	0	0	0	0	0	0	0	0	0	0	0	0	0	0	0	0	0	0	0	0	0	0	0	0	0	0	0	0	0	0	0
S1	S1.1	Ec118	fimH5	B2	141	10	Denmark	Statens serum institut	Human	Blood	NA	NA	0	0	0	0	0	0	0	0	0	0	0	0	0	0	0	0	0	0	0	0	0	0	0	0	0	0	0	0	0	0	0	0	0	0	0	0	0
S1	S1.1	C06	fimH5	B2	141	10	France	Clermont Ferrand - Gabriel Montpied	Human	Urine	NA	2016-08-01	1	0	0	0	0	0	0	0	1	0	0	0	0	0	0	0	0	0	0	1	0	0	0	0	0	0	0	0	0	0	0	0	0	0	0	0	0
S1	S1.1	Ec53	fimH5	B2	141	10	Europe	SC	Human	Unknown	NA	2013-01-01	0	0	0	0	0	0	0	0	0	0	0	0	0	0	0	0	0	0	0	0	0	0	0	0	0	0	0	0	0	0	0	0	0	0	0	0	0
S1	S1.1	Ec20	fimH5	B2	141	10 (796)	UK	Public Health England	Human	Unknown	NA	2005-11-01	1	0	0	0	0	0	0	0	0	0	0	0	0	0	0	0	0	0	0	0	0	0	0	0	0	0	0	0	0	0	0	0	0	0	0	0	0
S1	S1.1	S288	fimH5	B2	141	10	France	Besancon - CHU Jean Minjoz	Human	Blood	NA	2014-02-01	0	0	0	0	0	0	0	0	0	0	0	0	0	0	0	0	0	0	0	0	0	0	0	0	0	0	0	0	0	0	0	0	0	0	0	0	0
S1	S1.1	Ec52	fimH5	B2	141	10	Europe	SC	Human	Unknown	NA	2013-01-01	0	0	0	0	0	0	0	0	0	0	0	0	0	0	1	1	0	0	0	0	0	0	0	0	0	0	0	0	0	0	0	0	0	0	0	0	0
S1	S1.1	C12	fimH5	B2	141	10	France	Paris - Georges Pompidou	Human	Urine	NA	2018-03-01	1	0	0	0	0	0	0	0	0	1	0	0	0	0	0	0	0	0	0	1	0	0	0	0	0	0	0	0	0	0	0	0	0	0	0	0	0
S1	S1.1	Ec46	fimH5	B2	141	10	UK	The Sanger Center	Human	Blood	NA	2008-01-01	0	0	0	0	0	0	0	0	0	0	0	0	0	0	0	0	0	0	0	0	0	0	0	0	0	0	0	0	0	0	0	0	0	0	0	0	0
S1	S1.1	Ec115	fimH5	B2	141	10	Unknown	The Wellcome Trust Sanger Institute	NA	Unknown	NA	NA	1	0	0	0	0	0	0	0	0	0	0	0	0	0	0	0	0	0	0	0	0	0	0	0	0	0	0	0	0	0	0	0	0	0	0	0	0
S1	S1.1	Ec10	fimH5	B2	141	10	UK	SC	NA	Unknown	NA	NA	0	0	0	0	0	0	0	0	0	0	0	0	0	0	0	0	0	0	0	0	0	0	0	0	0	0	0	0	0	0	0	0	0	0	0	0	0
S1	S1.1	M18	fimH5	B2	141	26	USA	University of Washington	Human	Urine	NA	2011-01-01	0	0	0	0	0	0	0	0	0	0	0	0	0	0	0	0	0	0	0	0	0	0	0	0	0	0	0	0	0	0	0	0	0	0	0	0	0
S1	S1.1	M10	fimH5	B2	141	10	Sweden	Orebro University Hospital	Human	Urine	NA	2013-02-01	0	0	0	0	0	0	0	0	1	0	0	0	0	0	0	0	0	0	0	1	0	0	0	0	0	0	0	0	0	0	0	0	0	0	0	0	0
S1	S1.1	Ec71	fimH5	B2	141	NR	Unknown	Broad Institute	Human	Unknown	NA	NA	0	0	0	0	0	0	0	0	0	0	0	0	0	0	0	0	0	0	0	0	0	0	0	0	0	0	0	0	0	0	0	0	0	0	0	0	0
S1	S1.1	Ec77	fimH5	B2	141	NR	Unknown	Broad Institute	Human	Urine	Female	2009-01-01	0	0	0	0	0	0	0	0	0	0	0	0	0	0	0	0	0	0	0	0	0	0	0	0	0	0	0	0	0	0	0	0	0	0	0	0	0
S1	S1.1	Ec72	fimH5	B2	141	NR	Denmark	Broad Institute-dnk	Human	Urine	Female	2009-01-01	0	0	0	0	0	0	0	0	0	0	0	0	0	0	0	0	0	0	0	0	0	0	0	0	0	0	0	0	0	0	0	0	0	0	0	0	0
S1	S1.1	Ec108	fimH5	B2	141	NR	Netherlands	Amphia Hospital	Human	Unknown	NA	NA	0	0	0	0	1	0	0	0	0	0	0	0	0	0	0	0	0	0	0	1	0	0	0	0	0	0	0	0	0	1	1	0	0	0	0	0	0
S1	S1.1	S81	fimH5	B2	141	10	France	Besancon - CHU Jean Minjoz	Human	Stool	Rectal	2015-03-01	0	0	0	0	0	0	0	0	1	0	0	0	0	0	0	0	0	0	0	1	0	0	0	0	0	0	0	0	0	0	0	0	0	0	0	0	0
S1	S1.1	Ec100	fimH5	B2	141	26	UK	University of Oxford - Department of Zoology	Non human	Animal	NA	NA	1	0	0	0	0	0	0	0	0	0	0	0	0	0	0	0	0	0	0	0	0	0	0	0	0	0	0	0	0	0	0	0	0	1	0	0	0
S1	S1.1	Ec97	fimH5	B2	141	26	UK	University of Oxford	NA	Unknown	NA	NA	0	0	0	0	0	0	0	0	0	0	0	0	0	0	0	0	0	0	0	0	0	0	0	0	0	0	0	0	0	0	0	0	0	1	0	0	0
S1	S1.1	Ec168	fimH5	B2	141	26	Unknown	SC	Human	MISC	Neonatal infection	NA	0	0	0	0	0	0	0	0	0	0	0	0	0	0	0	0	0	0	0	0	0	0	0	0	0	0	0	0	0	0	0	0	0	0	0	0	0
S1	S1.1	Ec111	fimH5	B2	141	10	Unknown	Loyola University Chicago (Illinois / Cook County / Maywood)	Human	Urine	Female	NA	0	0	0	0	0	0	0	0	0	0	0	0	0	0	0	0	0	0	0	0	0	0	0	0	0	0	0	0	0	0	0	0	0	0	0	0	0
S1	S1.1	Ec112	fimH5	B2	141	10	USA	Loyola University Chicago (Illinois / Cook County / Maywood)	Human	Urine	Female	NA	0	0	0	0	0	0	0	0	0	0	0	0	0	0	0	0	0	0	0	0	0	0	0	0	0	0	0	0	0	0	0	0	0	0	0	0	0
S1	S1.1	Ec54	fimH5	B2	141	10	Europe	SC	Human	Unknown	NA	2013-01-01	0	0	0	0	0	0	0	0	0	0	0	0	0	0	0	0	0	0	0	0	0	0	0	0	0	0	0	0	0	0	0	0	0	0	0	0	0
S1	S1.1	Ec86	fimH5	B2	141	10	Unknown	Wellcome Sanger Institute	NA	Unknown	NA	NA	0	0	0	0	0	0	0	0	0	0	0	0	0	0	0	0	0	0	0	0	0	0	0	0	0	0	0	0	0	0	0	0	0	0	0	0	0
S1	S1.1	Ec101	fimH5	B2	141	10	Europe	USURR	NA	Unknown	NA	NA	0	0	0	0	0	0	0	0	0	0	0	0	0	0	0	0	0	0	0	0	0	0	0	0	0	0	0	0	0	0	0	0	0	0	0	0	0
S1	S1.1	M04	fimH5	B2	141	10	USA	FDA Center for Food Safety and Applied Nutrition (USA:ND)	Non human	Animal	Canis lupus, urines	2019-03-01	0	0	0	0	0	0	0	0	0	0	0	0	0	0	0	0	0	0	0	0	0	0	0	0	0	0	0	0	0	0	0	0	0	0	0	0	0
S1	S1.1	Ec95	fimH5	B2	141	26	Brazil	FDA-brz	Non human	Animal	Poultry	2012-01-01	0	0	0	0	0	0	0	0	0	0	0	0	0	0	0	0	0	0	0	0	0	0	0	0	0	0	0	0	0	0	0	0	0	0	0	0	0
S1	S1.1	Ec18	fimH5	B2	141	10	Unknown	SC	NA	Unknown	NA	NA	0	0	0	0	0	0	0	0	0	0	0	0	0	0	0	0	0	0	0	0	0	0	0	0	0	0	0	0	0	0	0	0	0	0	0	0	0
S1	S1.1	Ec12	fimH5	B2	141	10	Unknown	SC	NA	Unknown	NA	NA	0	0	0	0	0	0	0	0	0	0	0	0	0	0	0	0	0	0	0	0	0	0	0	0	0	0	0	0	0	0	0	0	0	0	0	0	0
S1	S1.1	Ec25	fimH5	B2	141	10	Unknown	SC	NA	Unknown	NA	NA	0	0	0	0	0	0	0	0	0	0	0	0	0	0	0	0	0	0	0	0	0	0	0	0	0	0	0	0	0	0	0	0	0	0	0	0	0
S1	S1.1	Ec11	fimH5	B2	141	10	Unknown	SC	NA	Unknown	NA	NA	0	0	0	0	0	0	0	0	0	0	0	0	0	0	0	0	0	0	0	0	0	0	0	0	0	0	0	0	0	0	0	0	0	0	0	0	0
S1	S1.1	Ec24	fimH5	B2	141	10	Unknown	SC	NA	Unknown	NA	NA	0	0	0	0	0	0	0	0	0	0	0	0	0	0	0	0	0	0	0	0	0	0	0	0	0	0	0	0	0	0	0	0	0	0	0	0	0
S1	S1.1	Ec23	fimH5	B2	141	10	UK	Public Health England	Human	Unknown	NA	2018-06-01	0	0	0	0	0	0	0	0	0	0	0	0	0	0	0	0	0	0	0	0	0	0	0	0	0	0	0	0	0	0	0	0	0	0	0	0	0
S1	S1.1	Ec105	fimH5	B2	141	10	Denmark	Statens serum institut	Human	Blood	NA	NA	0	0	0	0	0	0	0	0	0	0	0	0	0	0	0	0	0	0	0	0	0	0	0	0	0	0	0	0	0	0	0	0	0	0	0	0	0
S1	S1.1	Ec1	fimH5	B2	141	10	Germany	Justus Liebig University - University Hospital Muenster	Human	Stool	Diarrhea	2002-01-01	0	0	0	0	0	0	0	0	0	0	0	0	0	0	0	0	0	0	0	0	0	0	0	0	0	0	0	0	0	0	0	0	0	0	0	0	0
S1	S1.1	Ec7	fimH5	B2	141	10	Germany	Justus Liebig University - University Hospital Muenster	Human	Stool	Diarrhea	2009-01-01	0	0	0	0	0	0	0	0	0	0	0	0	0	0	0	0	0	0	0	0	0	0	0	0	0	0	0	0	0	0	0	0	0	0	0	0	0
S1	S1.1	S93	fimH5	B2	141	10	France	Besancon - CHU Jean Minjoz	Human	Blood	NA	2013-12-01	0	0	0	0	0	0	0	0	0	0	0	0	0	0	0	0	0	0	0	0	0	0	0	0	0	0	0	0	0	0	0	0	0	0	0	0	0
S1	S1.1	Ec107	fimH5	B2	141	10	Netherlands	Amphia Hospital	Human	Unknown	NA	NA	0	0	0	0	0	0	0	1	0	0	0	0	0	0	0	0	0	0	0	1	0	0	1	0	0	0	0	0	0	0	0	0	0	1	0	0	1
S1	S1.1	Ec36	fimH5	B2	141	10	UK	The Sanger Center	Human	Blood	NA	2002-01-01	0	0	0	0	0	0	0	0	0	0	0	0	0	0	0	0	0	0	0	0	0	0	0	0	0	0	0	0	0	0	0	0	0	0	0	0	0
S1	S1.1	Ec50	fimH5	B2	141	27	UK	The Sanger Center	Human	Blood	NA	2011-01-01	0	0	0	0	0	0	0	0	0	0	0	0	0	0	0	0	0	0	0	0	0	0	0	0	0	0	0	0	0	0	0	0	0	0	0	0	0
S1	S1.1	Ec19	fimH5	B2	141	27	UK	Public Health England	Human	Unknown	NA	2015-08-01	0	0	0	0	0	0	0	0	0	0	0	0	0	0	0	0	0	0	0	0	0	0	0	0	0	0	0	0	0	0	0	0	0	0	0	0	0
S1	S1.1	Ec73	fimH5	B2	141	10	Denmark	Broad Institute-dnk	Human	Unknown	NA	2009-01-01	0	0	0	0	0	0	0	0	0	0	0	0	0	0	0	0	0	0	0	0	0	0	0	0	0	0	0	0	0	0	0	0	0	0	0	0	0
S1	S1.1	C10	fimH5	B2	141	10	France	Clermont Ferrand - Gabriel Montpied	Human	Urine	NA	2017-01-01	0	0	0	0	0	0	0	0	0	0	0	0	0	0	0	0	0	0	0	0	0	0	0	0	0	0	0	0	0	0	0	0	0	0	0	0	0
S1	S1.1	Ec41	fimH5	B2	141	10	UK	The Sanger Center	Human	Blood	NA	2004-01-01	0	0	0	0	0	0	0	0	0	0	0	0	0	0	0	0	0	0	0	0	0	0	0	0	0	0	0	0	0	0	0	0	0	0	0	0	0
S1	S1.1	Ec113	fimH5	B2	141	10	Sweden	Broad Institute-swd	Human	Urine	NA	1996-01-01	0	0	0	0	0	0	0	0	0	0	0	0	0	0	0	0	0	0	0	0	0	0	0	0	0	0	0	0	0	0	0	0	0	0	0	0	0
S1	S1.1	Ec169	fimH5	B2	141	10	Unknown	SC	Human	MISC	Neonatal infection	NA	1	0	0	0	0	0	0	0	0	0	0	0	0	0	0	0	0	0	0	0	0	0	0	0	0	0	0	0	0	0	0	0	0	1	0	0	0
S1	S1.1	M45	fimH5	B2	141	10	UK	University of Bath	Human	Stool	Rectal	2015-01-01	1	0	0	0	0	0	0	0	0	0	0	0	0	0	0	0	0	0	0	0	1	0	0	0	0	0	0	0	0	1	0	0	0	1	1	0	0
S1	S1.1	Ec40	fimH5	B2	141	NR	UK	The Sanger Center	Human	Blood	NA	2004-01-01	0	0	0	0	0	0	0	0	0	0	0	0	0	0	0	0	0	0	0	0	0	0	0	0	0	0	0	0	0	0	0	0	0	0	0	0	0
S1	S1.1	M23	fimH5	B2	141	27	Russia	SRCAMB	Human	Urine	NA	2016-01-01	0	0	0	0	0	0	0	0	0	0	0	0	0	0	0	0	0	0	0	0	0	0	0	0	0	0	0	0	0	0	0	0	0	0	0	0	0
S1	S1.1	Ec67	fimH5	B2	141	27	Unknown	Broad Institute	Human	Unknown	NA	NA	1	0	0	0	0	0	0	0	0	0	0	0	0	0	0	0	0	0	0	0	0	0	0	0	0	0	0	0	0	0	0	0	0	1	1	0	0
S1	S1.1	Ec29	fimH5	B2	141	27	Australia	University of Technology - Sydney	Non human	Animal	Avian	2015-03-01	0	0	0	0	0	0	0	0	0	0	0	0	0	0	0	0	0	0	0	0	0	0	0	0	0	0	0	0	0	0	0	0	0	0	0	0	0
S1	S1.1	M05	fimH5	B2	141	27	Australia	Microbiological Diagnostic Unit	Human	Unknown	NA	2017-01-01	0	0	0	0	0	0	0	0	0	0	0	0	0	0	0	0	1	0	0	0	0	0	0	0	0	0	0	0	0	0	0	0	0	0	0	0	0
S1	S1.1	M01	fimH5	B2	141	27	USA	FDA Center for Food Safety and Applied Nutrition (USA:IN)	Non human	Animal	Canis lupus, urines	2019-02-01	0	0	0	0	0	0	0	0	0	0	0	0	0	0	0	0	0	0	0	0	0	0	0	0	0	0	0	0	0	0	0	0	0	0	0	0	0
S1	S1.1	M20	fimH5	B2	141	27	Canada	Public Health Ontario	Human	Blood	NA	2013-01-01	0	0	0	0	0	0	0	0	0	0	0	0	0	0	0	0	0	0	0	0	0	0	0	0	0	0	0	0	0	0	0	0	0	0	0	0	0
S1	S1.1	Ec39	fimH5	B2	141	27	UK	The Sanger Center	Human	Blood	NA	2003-01-01	0	0	0	0	0	0	0	0	0	0	0	0	0	0	0	0	0	0	0	0	0	0	0	0	0	0	0	0	0	0	0	0	0	0	0	0	0
S1	S1.1	Ec51	fimH5	B2	141	10	UK	The Sanger Center	Human	Blood	NA	2011-01-01	0	0	0	0	0	0	0	0	0	0	0	0	0	0	0	0	0	0	0	0	0	0	0	0	0	0	0	0	0	0	0	0	0	0	0	0	0
S1	S1.1	Ec30	fimH5	B2	141	10	Australia	University of Technology - Sydney	Non human	Animal	Avian	2012-01-01	0	0	0	0	0	0	0	0	0	0	0	0	0	0	0	0	0	0	0	0	0	0	0	0	0	0	0	0	0	0	0	0	0	0	0	0	0
S1	S1.1	Ec93	fimH5	B2	141	10	USA	Centers for Disease Control and Prevention Enteric Diseases Laboratory Branch	NA	Unknown	NA	NA	0	0	0	0	0	0	0	0	0	0	0	0	0	0	0	0	0	0	0	0	0	0	0	0	0	0	0	0	0	0	0	0	0	0	0	0	0
S1	S1.1	Ec79	fimH7	B2	141	26	Unknown	Broad Institute	Human	Urine	Female	2010-01-01	0	0	0	0	0	0	0	0	0	0	0	0	0	0	0	0	0	0	0	0	0	0	0	0	0	0	0	0	0	0	0	0	0	0	0	0	0
S1	S1.1	Ec5	fimH5	B2	141	26	Asia	SC	Human	Unknown	NA	NA	0	0	0	0	0	0	0	0	0	0	1	0	0	0	0	0	0	0	0	1	0	0	0	0	0	0	0	0	0	0	0	0	0	0	0	0	0
S1	S1.1	M09	fimH5	B2	141	10	USA	FDA Center for Food Safety and Applied Nutrition (Pennsylvania)	Non human	Animal	Gallus gallus domesticus	1988-01-01	0	0	0	0	0	0	0	0	0	0	0	0	0	0	0	0	0	0	0	0	0	0	0	0	0	0	0	0	0	0	0	1	0	0	0	0	0
S1	S1.1	M08	fimH5	B2	141	10	USA	FDA Center for Food Safety and Applied Nutrition	Non human	Animal	Poultry	1990-06-01	0	0	0	0	0	0	0	0	0	0	0	0	0	0	0	0	0	0	0	0	0	0	0	0	0	0	0	0	0	0	0	1	0	0	0	0	0
S1	S1.1	M42	fimH5	B2	141	10	USA	University of Pittsburgh	Human	Unknown	NA	2017-01-01	0	0	0	0	0	0	0	0	0	0	0	0	0	0	0	0	0	0	0	0	0	0	0	0	0	0	0	0	0	0	0	0	0	0	0	0	0
S1	S1.1	Ec91	fimH5	B2	141	10	USA	Centers for Disease Control and Prevention Enteric Diseases Laboratory Branch	Human	Stool	Diarrhea	2016-03-01	0	0	0	0	0	0	0	0	0	0	0	0	0	0	0	0	0	0	0	0	0	0	0	0	0	0	0	0	0	0	0	0	0	0	0	0	0
S1	S1.1	N016	fimH5	B2	141	NR	Denmark	Broad Institute	Human	Unknown	Female	2009-01-01	0	0	0	0	0	0	0	0	0	0	0	0	0	0	0	0	0	0	0	0	0	0	0	0	0	0	0	0	0	0	0	0	0	0	0	0	0
S1	S1.1	N017	fimH5	B2	141	10	Unknown	Wellcome Trust Sanger Institute	Human	Urine	Prostatitis	2013-08-01	1	0	0	0	0	0	0	0	0	0	0	0	0	0	0	0	0	0	0	0	0	0	0	0	0	0	0	0	0	1	1	0	0	1	1	0	0
S1	S1.1	N018	fimH7	B2	141	26	USA	Broad Institute	Human	Urine	NA	2012-03-01	0	0	0	0	0	0	0	0	0	0	0	0	0	0	0	0	0	0	0	0	0	0	0	0	0	0	0	0	0	0	0	0	0	0	0	0	0
S1	S1.1	M14	fimH5	B2	141	10	USA	FDA Center for Food Safety and Applied Nutrition (USA:IL)	Non human	Animal	Rattus norvegicus, feces	2018-04-01	0	0	0	0	0	0	0	0	0	0	0	0	0	0	0	0	0	0	0	0	0	0	0	0	0	0	0	0	0	0	0	0	0	0	0	0	0
S1	S1.1	M50	fimH5	B2	141	10	Australia	University of Sydney	Human	Unknown	NA	2015-01-01	0	0	0	0	0	0	0	0	0	0	0	0	0	0	0	0	0	0	0	0	0	0	0	0	0	0	0	0	0	0	0	0	0	0	0	0	0
S1	S1.1	M03	fimH5	B2	141	10	USA	PulseNet Next Generation Subtyping Methods Unit (USA:OR)	Non human	Food	Ground turkey	2019-11-01	0	0	0	0	0	0	0	0	0	0	0	0	0	0	0	0	0	0	0	0	0	0	1	0	0	0	0	0	0	0	0	0	0	1	0	0	1
S1	S1.1	Ec94	fimH5	B2	141	10	USA	FDA (New York)	Non human	Animal	Mouse	2012-01-01	0	0	0	0	0	0	0	0	0	0	0	0	0	0	0	0	0	0	0	0	0	0	0	0	0	0	0	0	0	0	0	0	0	0	0	0	0
S1	S1.1	M13	fimH5	B2	141	10	France	Universite de Paris - INSERM	Human	Urine	NA	2015-01-01	0	0	0	0	0	0	0	0	1	0	0	0	0	0	0	0	0	0	0	1	0	0	0	0	0	0	0	0	0	0	0	0	0	0	0	0	0
S1	S1.1	M06	fimH5	B2	141	10	Canada	National Microbiology Laboratory (University of Manitoba)	Human	Blood	NA	2014-04-01	0	0	0	0	0	1	0	0	0	0	0	0	0	0	0	0	0	0	0	1	0	0	0	0	0	0	0	0	0	1	1	0	0	1	0	0	0
S2	S2.1	N011	fimH14	B2	141	26	Germany	Justus Liebig University - University Hospital Muenster	Human	Stool	Diarrhea	2003-01-01	0	0	0	0	0	0	0	0	0	0	0	0	0	0	0	0	0	0	0	0	0	0	0	0	0	0	0	0	0	0	0	0	0	0	0	0	0
S2	S2.1	N015	fimH14	B2	141	26	Germany	Justus Liebig University - University Hospital Muenster	Human	Stool	Diarrhea	2005-01-01	0	0	0	0	0	0	0	0	0	0	0	0	0	0	0	0	0	0	0	0	0	0	0	0	0	0	0	0	0	0	0	0	0	0	0	0	0
S2	S2.1	N003	fimH14	B2	141	26	Germany	Justus Liebig University - University Hospital Muenster	Human	Stool	Diarrhea	2003-01-01	0	0	0	0	0	0	0	0	0	0	0	0	0	0	0	0	0	0	0	0	0	0	0	0	0	0	0	0	0	0	0	0	0	0	0	0	0
S2	S2.1	N002	fimH14	B2	141	26	Germany	Justus Liebig University - University Hospital Muenster	Human	Stool	Diarrhea	2004-01-01	0	0	0	0	0	0	0	0	0	0	0	0	0	0	0	0	0	0	0	0	0	0	0	0	0	0	0	0	0	0	0	0	0	0	0	0	0
S2	S2.1	N013	fimH14	B2	141	26	Germany	Justus Liebig University - University Hospital Muenster	Human	Stool	Diarrhea	2004-01-01	0	0	0	0	0	0	0	0	0	0	0	0	0	0	0	0	0	0	0	0	0	0	0	0	0	0	0	0	0	0	0	0	0	0	0	0	0
S2	S2.1	Ec4	fimH14	B2	141	26	Germany	Justus Liebig University - University Hospital Muenster	Human	Stool	Diarrhea	2004-01-01	0	0	0	0	0	0	0	0	0	0	0	0	0	0	0	0	0	0	0	0	0	0	0	0	0	0	0	0	0	0	0	0	0	0	0	0	0
S2	S2.1	Ec6	fimH14	B2	141	26	Germany	Justus Liebig University - University Hospital Muenster	Human	Stool	Diarrhea	2005-01-01	0	0	0	0	0	0	0	0	0	0	0	0	0	0	0	0	0	0	0	0	0	0	0	0	0	0	0	0	0	0	0	0	0	0	0	0	0
S2	S2.1	Ec109	fimH14	B2	141	NR	Netherlands	Amphia Hospital	Human	Unknown	NA	NA	0	0	0	0	0	0	0	0	0	0	0	1	0	0	0	0	0	0	0	1	0	0	0	0	0	0	0	0	0	0	0	0	0	0	0	0	0
S2	S2.1	Ec2	fimH76	B2	141	26	Germany	Justus Liebig University - University Hospital Muenster	Human	Stool	Diarrhea	2003-01-01	0	0	0	0	0	0	0	0	0	0	0	0	0	0	0	0	0	0	0	0	0	0	0	0	0	0	0	0	0	0	0	0	0	0	0	0	0
S2	S2.1	Ec22	fimH14	B2	141	26	UK	Public Health England	Human	Unknown	NA	2017-12-01	0	0	0	0	0	0	0	0	0	0	0	0	0	0	0	0	0	0	0	0	0	0	0	0	0	0	0	0	0	0	0	0	0	0	0	0	0
S2	S2.1	Ec55	fimH14	B2	141	26	Europe	SC	Human	Unknown	NA	2013-01-01	0	0	0	0	0	0	0	0	0	0	0	0	0	0	0	0	0	0	0	0	0	0	0	0	0	0	0	0	0	0	0	0	0	0	0	0	0
S2	S2.1	Ec15	fimH14	B2	141	26	UK	The Sanger Center	NA	Unknown	NA	NA	0	0	0	0	0	0	0	0	0	0	0	0	0	0	0	0	0	0	0	0	0	0	0	0	0	0	0	0	0	0	0	0	0	0	0	0	0
S2	S2.1	C08	fimH14	B2	141	26	France	Clermont Ferrand - Gabriel Montpied	Human	Urine	NA	2017-01-01	0	0	0	0	0	0	0	0	0	0	0	0	0	0	0	0	0	0	0	0	0	0	0	0	0	0	0	0	0	0	0	0	0	0	0	0	0
S2	S2.1	Ec104	fimH14	B2	141	26	Netherlands	Amphia Hospital	Human	Unknown	NA	NA	1	0	0	0	0	0	0	1	0	0	0	0	0	0	0	0	0	0	0	1	0	0	0	0	0	0	0	0	0	1	1	0	0	0	0	0	0
S2	S2.1	M43	Unknown or presumptive new variant *	B2	141	26	USA	Iowa State University - Cambridge IA	Non human	Animal	Pig (porcine)	2014-09-01	1	0	0	0	0	0	0	0	0	0	0	0	0	0	0	0	0	0	0	0	0	0	0	0	0	0	0	0	0	0	0	1	0	0	0	0	0
S2	S2.1	M40	fimH14	B2	141	26	USA	George Washington University - Minneapolis - MN	Human	Urine	NA	1999-01-01	0	0	0	0	0	0	0	0	0	0	0	0	0	0	0	0	0	0	0	0	0	0	0	0	0	0	0	0	0	0	0	0	0	0	0	0	0
S2	S2.1	N005	fimH350	B2	141	26	Germany	Justus Liebig University - University Hospital Muenster	Human	Stool	Diarrhea	2000-01-01	0	0	0	0	0	0	0	0	0	0	0	0	0	0	0	0	0	0	0	0	0	0	0	0	0	0	0	0	0	0	0	0	0	0	0	0	0
S2	S2.1	N007	fimH76	B2	141	26	Germany	Justus Liebig University - University Hospital Muenster	Human	Stool	Diarrhea	2003-01-01	0	0	0	0	0	0	0	0	0	0	0	0	0	0	0	0	0	0	0	0	0	0	0	0	0	0	0	0	0	0	0	0	0	0	0	0	0
S2	S2.2	M02	fimH350	B2	141	27	USA	PulseNet Next Generation Subtyping Methods Unit (USA: PA)	Non human	Animal	Pig (porcine)	2001-01-01	0	0	0	0	0	0	0	0	0	0	0	0	0	0	0	0	0	0	0	0	0	0	0	0	0	0	0	0	0	0	0	0	0	0	0	0	0
S2	S2.2	Ec44	fimH350	B2	141	27	UK	The Sanger Center	Human	Blood	NA	2007-01-01	0	0	0	0	0	0	0	0	0	0	0	0	0	0	0	0	0	0	0	0	0	0	0	0	0	0	0	0	0	0	0	0	0	0	0	0	0
S2	S2.2	Ec35	fimH350	B2	141	27	UK	The Sanger Center	Human	Blood	NA	2002-01-01	0	0	0	0	0	0	0	0	0	0	0	0	0	0	0	0	0	0	0	0	0	0	0	0	0	0	0	0	0	0	0	0	0	0	0	0	0
S2	S2.2	Ec47	fimH350	B2	141	27	UK	The Sanger Center	Human	Blood	NA	2009-01-01	0	0	0	0	0	0	0	0	0	0	0	0	0	0	0	0	0	0	0	0	0	0	0	0	0	0	0	0	0	0	0	0	0	0	0	0	0
S2	S2.3	Ec75	fimH350	B2	141	26	Unknown	Broad Institute	Human	Unknown	NA	NA	0	0	0	0	0	0	0	0	0	0	0	0	0	0	0	0	0	0	0	0	0	0	0	0	0	0	0	0	0	0	0	0	0	0	0	0	0
S2	S2.3	Ec76	Unknown or presumptive new variant *	B2	141	26	Denmark	Broad Institute-dnk	Human	Unknown	Female	2010-01-01	0	0	0	0	0	0	0	0	0	0	0	0	0	0	0	0	0	0	0	0	0	0	0	0	0	0	0	0	0	0	0	0	0	0	0	0	0
S2	S2.3	Ec80	fimH350	B2	141	26	Unknown	Broad Institute	Human	Unknown	Female	2010-01-01	0	0	0	0	0	0	0	0	0	0	0	0	0	0	0	0	0	0	0	0	0	0	0	0	0	0	0	0	0	0	0	0	0	0	0	0	0
S2	S2.4	M17	fimH350	B2	141	26	Poland	Wrozlaw University Clinic	Human	Stool	Rectal	2013-01-01	1	0	0	0	0	0	0	0	0	0	0	0	0	0	0	0	0	0	0	0	0	0	0	0	0	0	0	0	0	0	0	0	0	1	1	0	0
S2	S2.4	S89	fimH350	B2	141	26	France	Besancon - CHU Jean Minjoz	Human	MISC	Genital	2016-03-01	0	0	0	1	0	0	0	0	0	0	0	0	0	0	0	0	0	0	0	1	0	0	0	0	0	0	0	0	0	1	0	0	0	0	0	0	0
S2	S2.4	Ec166	fimH350	B2	141	26	Europe	SC	Human	Unknown	NA	NA	0	0	0	0	0	0	0	0	0	0	0	0	0	0	0	0	0	0	0	0	0	0	0	0	0	0	0	0	0	0	0	0	0	0	0	0	0
S2	S2.5	C02	fimH14	B2	141	26	France	Tours	Human	Urine	NA	2012-10-01	0	0	0	0	0	0	0	1	0	0	0	0	0	0	0	0	0	0	0	1	0	0	0	0	0	0	0	0	0	0	0	0	0	0	0	0	0
S2	S2.5	C05	Unknown or presumptive new variant *	B2	141	26	France	Nice - Archet 2	Human	Stool	Rectal	2016-02-01	0	0	0	0	0	0	0	0	0	0	0	0	0	0	0	0	0	0	0	0	0	0	0	0	0	0	0	0	0	0	0	0	0	0	0	0	0
S2	S2.5	Ec60	Unknown or presumptive new variant *	B2	141	26	Denmark	Broad Institute-dnk	Human	Blood	NA	2003-01-01	0	0	0	0	0	0	0	0	0	0	0	0	0	0	0	0	0	0	0	0	0	0	0	0	0	0	0	0	0	0	0	0	0	0	0	0	0
S2	S2.5	Ec69	fimH14	B2	141	26	Unknown	Broad Institute	Human	Unknown	NA	NA	0	0	0	0	0	0	0	0	0	0	0	0	0	0	0	0	0	0	0	0	0	0	0	0	0	0	0	0	0	0	0	0	0	0	0	0	0
S2	S2.6	Ec33	fimH14	B2	141	NR	UK	The Sanger Center	Human	Blood	NA	2010-01-01	1	0	0	0	0	0	0	0	0	0	0	0	0	0	0	0	0	0	0	0	0	0	0	0	0	0	0	0	0	0	0	0	0	0	0	0	0
S2	S2.6	Ec116	fimH14	B2	141	26	Unknown	The Wellcome Trust Sanger Institute	NA	Unknown	NA	NA	1	0	0	0	0	0	0	0	0	0	0	0	0	0	0	0	0	0	0	0	0	0	0	0	0	0	0	0	0	0	0	0	0	1	0	0	0
S2	S2.6	Ec110	fimH14	B2	141	26	Poland	NVRI (lat. 51.919438)	Non human	Animal	Poultry	2016-01-01	0	0	0	0	0	0	0	0	0	0	0	0	0	0	0	0	0	0	0	0	0	0	0	0	0	0	0	0	0	0	0	0	0	0	1	0	0
S2	S2.7	Ec26	fimH14	B2	141	26	Unknown	UCD-100K	NA	Unknown	NA	NA	0	0	0	0	0	0	0	0	0	0	0	0	0	0	0	0	0	0	0	0	0	0	0	0	0	0	0	0	0	0	0	0	0	0	0	0	0
S2	S2.7	M21	fimH14	B2	141	26	Canada	Public Health Ontario	Human	Blood	NA	2012-01-01	1	0	0	0	0	0	0	0	0	0	0	0	0	0	0	0	0	0	0	0	0	0	0	0	0	0	0	0	0	0	0	0	0	1	0	0	0
S2	S2.8	Ec102	fimH14	B2	141	134	Europe	USURR	NA	Unknown	NA	NA	0	0	0	0	0	0	0	0	0	0	0	0	0	0	0	0	0	0	0	0	0	0	0	0	0	0	0	0	0	0	0	0	0	0	0	0	0
S2	S2.8	Ec3	fimH14	B2	141	134	Unknown	SC	NA	Unknown	NA	NA	0	0	0	0	0	0	0	0	0	0	0	0	0	0	0	0	0	0	0	0	0	0	0	0	0	0	0	0	0	0	0	0	0	0	0	0	0
S2	S2.8	M12	fimH14	B2	141	134	USA	University of Nebraska - Lincoln	Human	Stool	Rectal	2019-01-01	0	0	0	0	0	0	0	0	0	0	0	0	0	0	0	0	0	0	0	0	0	0	0	1	0	0	0	0	0	1	1	0	0	0	0	0	0
S2	S2.8	Ec59	fimH14	B2	141	134	USA	BaseSpace (Minnesota)	Non human	Animal	Poultry	2000-07-01	0	0	0	0	0	0	0	0	0	0	0	0	0	0	0	0	0	0	0	0	0	0	0	1	0	0	0	0	0	1	0	0	0	0	0	0	0
S2	S2.8	Ec43	fimH14	B2	141	134	UK	The Sanger Center	Human	Blood	NA	2007-01-01	0	0	0	0	0	0	0	0	0	0	0	0	0	0	0	0	0	0	0	0	0	0	0	0	0	0	0	0	0	0	0	0	0	0	0	0	0
S2	S2.8	Ec81	fimH14	B2	141	134	Ireland	Saolta	Human	Unknown	NA	2017-01-01	0	0	0	0	0	0	0	0	0	0	0	0	0	0	0	0	0	0	1	0	0	0	0	0	0	0	0	0	0	0	0	0	0	0	0	0	0
S2	S2.8	Ec117	fimH14	B2	141	134	Unknown	The Wellcome Trust Sanger Institute	NA	Unknown	NA	NA	0	0	0	0	0	0	0	0	0	0	0	0	0	0	0	0	0	0	0	0	0	0	0	0	0	0	0	0	0	0	0	0	0	0	0	0	0
S2	S2.8	Ec38	fimH14	B2	141	134	UK	The Sanger Center	Human	Blood	NA	2002-01-01	0	0	0	0	0	0	0	0	0	0	0	0	0	0	0	0	0	0	0	0	0	0	0	0	0	0	0	0	0	0	0	0	0	0	0	0	0
S2	S2.8	Ec87	fimH14	B2	141	134	USA	FDA Center for Food Safety (NY)	Non human	Food	NA	2018-08-01	0	0	0	0	0	0	0	0	0	0	0	0	0	0	0	0	0	0	0	0	0	0	0	0	0	0	0	0	0	0	0	0	0	0	0	0	0
S2	S2.8	Ec42	fimH14	B2	141	134	UK	The Sanger Center	Human	Blood	NA	2004-01-01	1	0	0	0	0	0	0	0	0	0	0	0	0	0	0	0	0	0	0	0	0	0	0	0	0	0	0	0	0	0	0	0	0	1	0	0	0
S2	S2.8	Ec49	fimH14	B2	141	NR	UK	The Sanger Center	Human	Blood	NA	2010-01-01	0	0	0	0	0	0	0	0	0	0	0	0	0	0	0	0	0	0	0	0	0	0	0	0	0	0	0	0	0	0	0	0	0	0	0	0	0
S2	S2.8	S96	fimH14	B2	141	134	France	Besancon - CHU Jean Minjoz	Human	Urine	NA	2016-06-01	0	0	0	0	0	0	0	0	1	0	0	0	0	0	0	0	0	0	0	1	0	0	0	0	0	0	0	0	0	0	0	0	0	0	0	0	0
S2	S2.8	Ec21	fimH14	B2	141	134	UK	Public Health England	Human	Unknown	NA	2017-10-01	0	0	0	0	0	0	0	0	0	0	0	0	0	0	0	0	0	0	0	0	0	0	0	0	0	0	0	0	0	0	0	0	0	0	0	0	0
S2	S2.9	M39	fimH14	B2	141	129	USA	George Washington University - Minneapolis - MN	Human	Stool	Rectal	2000-01-01	0	0	0	0	0	0	0	0	0	0	0	0	0	0	0	0	0	0	0	0	0	0	0	0	0	0	0	0	0	0	0	0	0	0	0	0	0
S2	S2.9	Ec68	fimH14	B2	141	129	Unknown	Broad Institute	Human	Unknown	NA	NA	0	0	0	0	0	0	0	0	0	0	0	0	0	0	0	0	0	0	0	0	0	0	0	0	0	0	0	0	0	0	0	0	0	0	0	0	0
S2	S2.9	N009	fimH14	B2	141	129	Germany	Justus Liebig University - University Hospital Muenster	Human	Stool	Rectal	2003-01-01	0	0	0	0	0	0	0	0	0	0	0	0	0	0	0	0	0	0	0	0	0	0	0	0	0	0	0	0	0	0	0	0	0	0	0	0	0
S2	S2.9	Ec96	Unknown or presumptive new variant *	B2	141	129	USA	FDA (NY)	Non human	Animal	Leopard	2014-01-01	0	0	0	0	0	0	0	0	0	0	0	0	0	0	0	0	0	0	0	0	0	0	0	0	0	0	0	0	0	0	0	0	0	0	0	0	0
S2	S2.9	Ec34	fimH1481	B2	141	26	USA	FDA Center for Food Safety (Georgia - GA)	Non human	Animal	Dog	2018-02-01	0	0	0	0	0	0	0	0	0	0	0	0	0	0	0	0	0	0	0	0	0	0	0	0	0	0	0	0	0	0	0	0	0	0	0	0	0
S2	S2.10	Ec65	fimH674	B2	141	NR	Japan	Kyoto_ENG	Non human	Environment	NA	2014-01-01	0	0	0	0	0	0	0	0	0	0	0	0	0	0	0	0	0	0	0	0	0	0	0	0	0	0	0	0	0	0	0	0	0	0	0	0	0
S2	S2.10	Ec82	fimH14	B2	141	NR	Unknown	The Wellcome Trust Sanger Institute	Human	Unknown	NA	NA	0	0	0	0	0	0	0	0	0	1	0	0	0	0	0	0	0	0	0	1	0	0	0	0	0	0	0	0	0	0	0	0	0	0	0	0	0
S2	S2.11	Ec121	fimH14	B2	141	10	USA	FDA (Ohio)	Non human	Animal	Dog	2018-05-01	0	0	0	0	0	0	0	0	0	0	0	0	0	0	0	0	0	0	0	0	0	0	0	0	0	0	0	0	0	0	0	0	0	0	0	0	0
S2	S2.11	Ec88	fimH14	B2	141	10	USA	FDA (Ohio)	Non human	Animal	Canis lupus, feces	2018-01-01	0	0	0	0	0	0	0	0	0	0	0	0	0	0	0	0	0	0	0	0	0	0	0	0	0	0	0	0	0	0	0	0	0	0	0	0	0
S2	S2.11	M51	fimH186	B2	141	10	USA	Translational Genomics Research Institute	Non human	Food	Foodborne pathogen	2012-12-01	0	0	0	0	0	0	0	0	0	0	0	0	0	0	0	0	0	0	0	0	0	0	0	0	0	0	0	0	0	0	0	0	0	0	0	0	0
S2	S2.11	Ec28	fimH14	B2	141	10	USA	University of Washington	Human	Blood	NA	2009-01-01	0	0	0	1	0	0	0	0	0	0	0	0	0	0	0	0	0	0	0	1	0	0	0	0	0	0	0	0	0	0	0	1	1	0	0	0	0
S2	S2.11	Ec78	fimH14	B2	141	10	Unknown	Broad Institute	Human	Unknown	NA	2010-01-01	0	0	0	0	0	0	0	0	0	0	0	0	0	0	0	0	0	0	0	0	0	0	0	0	0	0	0	0	0	0	0	0	0	0	0	0	0
S2	S2.11	Ec74	fimH14	B2	141	10	Unknown	Broad Institute	Human	Unknown	NA	NA	0	0	0	0	0	0	0	0	0	0	0	0	0	0	0	0	0	0	0	0	0	0	0	0	0	0	0	0	0	0	0	0	0	0	0	0	0
S2	S2.11	M11	fimH14	B2	141	NR	USA	FDA Center for Food Safety and Applied Nutrition (USA:OH)	Non human	Animal	Canis lupus, urines	2019-01-01	0	0	0	0	0	0	0	0	0	0	0	0	0	0	0	0	0	0	0	0	0	0	0	0	0	0	0	0	0	0	0	0	0	0	0	0	0
S2	S2.12	M15	fimH14	B2	141	NR	USA	FDA-CVM	Non human	Animal	Chiken breats	2018-01-01	0	0	0	0	0	0	0	0	0	0	0	0	0	0	0	0	0	0	0	0	0	0	0	0	0	0	0	0	0	0	0	0	0	0	0	0	0
S2	S2.12	Ec31	fimH14	B2	141	NR	USA	FDA-CVM (Kansas)	Non human	Food	Food, chiken wings	2017-01-01	0	0	0	0	0	0	0	0	0	0	0	0	0	0	0	0	0	0	0	0	0	0	0	0	0	0	0	0	0	0	0	0	0	0	0	0	0
S2	S2.12	Ec32	fimH14	B2	141	NR	USA	FDA-CVM (Maryland)	Non human	Food	Food, chicken legs	2017-01-01	0	0	0	0	0	0	0	0	0	0	0	0	0	0	0	0	0	0	0	0	0	0	0	0	0	0	0	0	0	0	0	0	0	0	0	0	0
S2	S2.12	M41	Unknown or presumptive new variant *	B2	141	10	USA	University of Pittsburgh	Human	Unknown	NA	2017-01-01	0	0	1	0	0	0	0	0	0	0	0	0	0	0	0	0	0	0	0	0	1	0	0	0	0	0	0	0	0	0	0	0	0	0	0	0	0
S2	S2.12	M16	fimH14	B2	141	129	USA	University of Washington Medical Center	Human	Urine	NA	2010-01-01	0	0	0	0	0	0	0	0	0	0	0	0	0	0	0	0	0	0	0	0	0	0	0	0	0	0	0	0	0	0	0	0	0	0	0	0	0
[truncated: 110 more columns]

## Sheet: Correspondence vs. Gati's study
Original ID	Alias ID	Accession Number (NCBI / ENA)	ST	Collection Year	Country of Isolation	Serogroup	Isolation source	Disease	Classification	GapCluster (S1 / S2)	PickerCluster	Number Reference	fimH	Phylogroup	Achtman scheme	Pasteur scheme
KTE89	DK_2009 _3	SRX149831	141	2009	Denmark	O2:H6	urine		L2	S1	S1.1	Ec72	fimH5	B2	141	NR
KTE86	DK_2009_5	SRX149839	141	2009	Denmark	O2:H6	unknown		L2	S1	S1.1	N016	fimH5	B2	141	NR
ECO1365	GB_2010_5	ERX401001	141	2010	United Kingdom	O2:H6	blood	bacteremia	L2	S1	S1.1	Ec48	fimH5	B2	141	10
ECO1222	GB_2008_17	ERX400882	141	2008	United Kingdom	O2:H6	blood	bacteremia	L2	S1	S1.1	Ec46	fimH5	B2	141	10
ECO0611	GB_2002_4	ERX406307	141	2002	United Kingdom	O2:H6	blood	bacteremia	L2	S1	S1.1	Ec37	fimH5	B2	141	10
PNUSAE002880	US_2016_2	SRX1733462	141	2016	United States of America	O2:H6	stool	diarrhea	L2	S1	S1.1	Ec91	fimH5	B2	141	10
KTE72	DK_2010 _2	SRX149792	141	2010	Denmark	O2:H6	urine		L2	S1	S1.1	Ec70	fimH5	B2	141	26
189196	GB_2015_1	SRX1797216	141	2015	United Kingdom	O2:H6	unknown		L2	S1	S1.1	Ec20	fimH5	B2	141	10 (796)
02-07811	DE_2002_1	ERX328674	141	2002	Germany	O2:H6	stool	diarrhea	L2	S1	S1.1	Ec1	fimH5	B2	141	10
09-05501	DE_2009_11	ERX328679	141	2009	Germany	O2:H6	stool	diarrhea	L2	S1	S1.1	Ec7	fimH5	B2	141	10
ECO0604	GB_2002_19	ERX401490	141	2002	United Kingdom	O2:H6	blood	bacteremia	L2	S1	S1.1	Ec36	fimH5	B2	141	10
143639	GB_2015_2	SRX1793512	141	2015	United Kingdom	O2:H6	unknown		L2	S1	S1.1	Ec19	fimH5	B2	141	27
ECO1445	GB_2011_8	ERX401848	141	2011	United Kingdom	O2:H6	unknown	bacteremia	L2	S1	S1.1	Ec50	fimH5	B2	141	27
ECO0796	GB_2004_10	ERX401690	141	2004	United Kingdom	O2:H6	unknown	bacteremia	L2	S1	S1.1	Ec41	fimH5	B2	141	10
KTE93	DK_2009_6	SRX149820	141	2009	Denmark	O2:H6	unknown		L2	S1	S1.1	Ec73	fimH5	B2	141	10
E. coli_UMEA_3391-1	SE_1996_1	SRX340632	141	1996	Sweden	O2:H6	urine	UTI induced bacteremia	L2	S1	S1.1	Ec113	fimH5	B2	141	10
ECO0780	GB_2004_3	ERX406379	141	2004	United Kingdom	O2:H6	blood	bacteremia	L2	S1	S1.1	Ec40	fimH5	B2	141	NR
ECO1476	GB_2011_12	ERX401850	141	2011	United Kingdom	O2:H6	blood	bacteremia	L2	S1	S1.1	Ec51	fimH5	B2	141	10
ECO0628	GB_2003_11	ERX406213	141	2003	United Kingdom	O2:H6	blood	bacteremia	L2	S1	S1.1	Ec39	fimH5	B2	141	27
04-01674	DE_2004_12	This study	141	2004	Germany	O2:H6	stool	diarrhea	L1	S2	S2.1	N013	fimH14	B2	141	26
04-00955	DE_2004_2	ERX328677	141	2004	Germany	O2:H6	stool	diarrhea	L1	S2	S2.1	Ec4	fimH14	B2	141	26
05-00787	DE_2005_3	ERX328678	141	2005	Germany	O2:H6	stool	diarrhea	L1	S2	S2.1	Ec6	fimH14	B2	141	26
03-3095	DE _2003_5	This study	141	2003	Germany	O2:H6	stool	diarrhea	L1	S2	S2.1	N003	fimH14	B2	141	26
04-03909	DE_2004_4	This study	141	2004	Germany	O2:H6	stool	diarrhea	L1	S2	S2.1	N002	fimH14	B2	141	26
05-06739	DE_2005_13	This study	141	2005	Germany	O2:H6	stool	diarrhea	L1	S2	S2.1	N015	fimH14	B2	141	26
03-00945	DE_2003_9	This study	141	2003	Germany	O2:H6	stool	diarrhea	L1	S2	S2.1	N011	fimH14	B2	141	26
03-08304	DE_2003_10	ERX328676	141	2003	Germany	O2:H6	stool	diarrhea	L1	S2	S2.1	Ec2	fimH76	B2	141	26
00-03365	DE_2000_6	This study	141	2000	Germany	O2:H6	stool	diarrhea	L1	S2	S2.1	N005	fimH350	B2	141	26
05-00826	DE_2005_7	This study	141	2005	Germany	O2:H6	stool	diarrhea	L1	S2	S2.1	N007	fimH76	B2	141	26
KFu010	JP_2011_1	DRX057573	141	2011	Japan	O2:H6	river	non pathogen	L1	S2	S2.10	Ec65	fimH674	B2	141	NR
ECO1341	GB_2009_9	ERX401731	141	2009	United Kingdom	O2:H6	blood	bacteremia	L1	S2	S2.2	Ec47	fimH350	B2	141	27
ECO0583	GB_2002_16	ERX401689	141	2002	United Kingdom	O2:H6	blood	bacteremia	L1	S2	S2.2	Ec35	fimH350	B2	141	27
ECO1128	GB_2007_7	ERX401511	141	2007	United Kingdom	O2:H6	blood	bacteremia	L1	S2	S2.2	Ec44	fimH350	B2	141	27
KTE169	DK_2010_1	SRX154797	141	2010	Denmark	O2:H6	unknown		L1	S2	S2.3	Ec76	Unknown or presumptive new variant *	B2	141	26
E. coli_HVH_38	DK_2003 _4	SRX251276	141	2003	Denmark	O2:H6	blood	UTI induced bacteremia	L1	S2	S2.5	Ec60	Unknown or presumptive new variant *	B2	141	26
ECO0245	GB_2010_18	ERX401380	141	2010	United Kingdom	O2:H6	blood	bacteremia	L1	S2	S2.6	Ec33	fimH14	B2	141	NR
ECO0826	GB_2004_6	ERX400968	141	2004	United Kingdom	O2:H6	blood	bacteremia	L1	S2	S2.8	Ec42	fimH14	B2	141	134
ECO1379	GB_2010_14	ERX401108	141	2010	United Kingdom	O2:H6	blood	bacteremia	L1	S2	S2.8	Ec49	fimH14	B2	141	NR
ECO0619	GB_2002_15	ERX401783	141	2002	United Kingdom	O2:H6	blood	bacteremia	L1	S2	S2.8	Ec38	fimH14	B2	141	134
ECO1079	GB_2007_13	ERX406271	141	2007	United Kingdom	O2:H6	blood	bacteremia	L1	S2	S2.8	Ec43	fimH14	B2	141	134
03-08411	DE_2003_8	This study	141	2003	Germany	O2:H6	stool	diarrhea	L1	S2	S2.9	N009	fimH14	B2	141	129

## Sheet: PAI
					Sequence Type	Sequence Type
GapCluster (S1 / S2)	PickerCluster	Number Reference	fimH	Phylogroup	Achtman scheme	Pasteur scheme	Country	Institution name	Source	Data source	Comment data source	Sample date	tia/hek_1	P pilus	alpha-hemolysin	cnf1	EHEC-alpha-hemolysin	shiga_like toxin 2	astA
S1	S1.1	Ec37	fimH5	B2	141	10	UK	The Sanger Center	Human	Blood	NA	2002-01-01	1	1	1	1	0	0	1
S1	S1.1	Ec45	fimH5	B2	141	10	UK	The Sanger Center	Human	Blood	NA	2008-01-01	1	1	1	1	0	0	1
S1	S1.1	Ec46	fimH5	B2	141	10	UK	The Sanger Center	Human	Blood	NA	2008-01-01	1	1	1	1	0	0	1
S1	S1.1	Ec20	fimH5	B2	141	10 (796)	UK	Public Health England	Human	Unknown	NA	2005-11-01	1	1	1	1	0	0	1
S1	S1.1	Ec48	fimH5	B2	141	10	UK	The Sanger Center	Human	Blood	NA	2010-01-01	1	1	1	1	0	0	1
S1	S1.1	N016	fimH5	B2	141	NR	Denmark	Broad Institute	Human	Unknown	Female	2009-01-01	1	1	1	1	0	0	1
S1	S1.1	S94	fimH5	B2	141	10	France	Besancon - CHU Jean Minjoz	Human	Blood	NA	2014-02-01	1	1	1	1	0	0	1
S1	S1.1	S95	fimH5	B2	141	10	France	Besancon - CHU Jean Minjoz	Human	Blood	NA	2014-02-01	1	1	1	1	0	0	1
S1	S1.1	S288	fimH5	B2	141	10	France	Besancon - CHU Jean Minjoz	Human	Blood	NA	2014-02-01	1	1	1	1	0	0	1
S1	S1.1	S83	fimH5	B2	141	27	France	Besancon - CHU Jean Minjoz	Human	Blood	NA	2015-07-01	1	1	1	1	0	0	1
S1	S1.1	C11	fimH5	B2	141	10	France	Bordeaux	Human	Blood	NA	2018-03-01	1	1	1	1	0	0	1
S1	S1.1	Ec61	fimH5	B2	141	26	Denmark	Statens serum institut	Human	Blood	NA	NA	1	1	1	1	0	0	1
S1	S1.1	C01	fimH5	B2	141	10	France	Besancon	Human	MISC	Catheter	2012-06-01	1	1	1	1	0	0	1
S1	S1.1	Ec118	fimH5	B2	141	10	Denmark	Statens serum institut	Human	Blood	NA	NA	1	1	1	1	0	0	1
S1	S1.1	Ec57	fimH5	B2	141	10	Europe	SC	Human	Unknown	NA	2013-01-01	1	1	1	1	0	0	1
S1	S1.1	Ec58	fimH5	B2	141	10	UK	SC	Human	Unknown	NA	2013-01-01	1	1	1	1	0	0	1
S1	S1.1	Ec56	fimH5	B2	141	10	Europe	SC	Human	Unknown	NA	2013-01-01	1	1	1	1	0	0	1
S1	S1.1	Ec53	fimH5	B2	141	10	Europe	SC	Human	Unknown	NA	2013-01-01	1	1	1	1	0	0	1
S1	S1.1	Ec52	fimH5	B2	141	10	Europe	SC	Human	Unknown	NA	2013-01-01	1	1	1	1	0	0	1
S2	S2.11	Ec28	fimH14	B2	141	10	USA	University of Washington	Human	Blood	NA	2009-01-01	1	1	1	1	0	0	0
S2	S2.2	Ec35	fimH350	B2	141	27	UK	The Sanger Center	Human	Blood	NA	2002-01-01	1	1	1	1	0	0	0
S2	S2.2	Ec44	fimH350	B2	141	27	UK	The Sanger Center	Human	Blood	NA	2007-01-01	1	1	1	1	0	0	0
S2	S2.2	Ec47	fimH350	B2	141	27	UK	The Sanger Center	Human	Blood	NA	2009-01-01	1	1	1	1	0	0	0
S1	S1.1	C04	fimH5	B2	141	27	France	Toulouse	Human	MISC	Skin	2014-02-01	1	1	1	1	0	0	1
S1	S1.1	Ec7	fimH5	B2	141	10	Germany	Justus Liebig University - University Hospital Muenster	Human	Stool	Diarrhea	2009-01-01	1	1	1	1	0	1	0
S1	S1.1	S84	fimH5	B2	141	10	France	Besancon - CHU Jean Minjoz	Human	MISC	Pus	2015-07-01	1	1	1	1	0	0	1
S1	S1.1	M24	fimH1497	B2	141	10	UK	University of Birmingham	Non human	Environment	River water - Nottinghamshire	2015-07-01	1	1	1	1	0	0	1
S1	S1.1	S81	fimH5	B2	141	10	France	Besancon - CHU Jean Minjoz	Human	Stool	Rectal	2015-03-01	1	1	1	1	0	0	1
S1	S1.1	Ec92	fimH5	B2	141	10	USA	Centers for Disease Control and Prevention Enteric Diseases Laboratory Branch	Human	Stool	Rectal	2015-09-01	1	1	1	1	0	0	1
S1	S1.1	S88	fimH5	B2	141	10	France	Besancon - CHU Jean Minjoz	Human	Stool	Rectal	2015-12-01	1	1	1	1	0	0	1
S1	S1.1	Ec91	fimH5	B2	141	10	USA	Centers for Disease Control and Prevention Enteric Diseases Laboratory Branch	Human	Stool	Diarrhea	2016-03-01	1	1	1	1	0	1	1
S1	S1.1	S90	fimH5	B2	141	10	France	Besancon - CHU Jean Minjoz	Human	Stool	Rectal	2016-04-01	1	1	1	1	0	0	1
S2	S2.1	N005	fimH350	B2	141	26	Germany	Justus Liebig University - University Hospital Muenster	Human	Stool	Diarrhea	2000-01-01	1	1	1	1	0	0	0
S2	S2.1	N011	fimH14	B2	141	26	Germany	Justus Liebig University - University Hospital Muenster	Human	Stool	Diarrhea	2003-01-01	1	1	1	1	1	1	0
S2	S2.1	N003	fimH14	B2	141	26	Germany	Justus Liebig University - University Hospital Muenster	Human	Stool	Diarrhea	2003-01-01	1	1	1	1	0	1	0
S2	S2.1	Ec2	fimH76	B2	141	26	Germany	Justus Liebig University - University Hospital Muenster	Human	Stool	Diarrhea	2003-01-01	1	1	1	1	0	1	0
S2	S2.1	N007	fimH76	B2	141	26	Germany	Justus Liebig University - University Hospital Muenster	Human	Stool	Diarrhea	2003-01-01	1	1	1	1	0	1	0
S1	S1.1	S92	fimH5	B2	141	10	France	Besancon - CHU Jean Minjoz	Human	MISC	Autre	2016-07-01	1	1	1	1	0	0	1
S2	S2.1	N002	fimH14	B2	141	26	Germany	Justus Liebig University - University Hospital Muenster	Human	Stool	Diarrhea	2004-01-01	1	1	1	1	0	1	0
S2	S2.1	N013	fimH14	B2	141	26	Germany	Justus Liebig University - University Hospital Muenster	Human	Stool	Diarrhea	2004-01-01	1	1	1	1	0	1	0
S2	S2.1	Ec4	fimH14	B2	141	26	Germany	Justus Liebig University - University Hospital Muenster	Human	Stool	Diarrhea	2004-01-01	1	1	1	1	0	1	0
S2	S2.1	N015	fimH14	B2	141	26	Germany	Justus Liebig University - University Hospital Muenster	Human	Stool	Diarrhea	2005-01-01	1	1	1	1	0	1	0
S1	S1.1	M05	fimH5	B2	141	27	Australia	Microbiological Diagnostic Unit	Human	Unknown	NA	2017-01-01	1	1	1	1	0	0	0
S2	S2.4	M17	fimH350	B2	141	26	Poland	Wrozlaw University Clinic	Human	Stool	Rectal	2013-01-01	1	1	1	1	0	0	0
S2	S2.5	C05	Unknown or presumptive new variant *	B2	141	26	France	Nice - Archet 2	Human	Stool	Rectal	2016-02-01	1	1	1	1	0	0	0
S1	S1.1	M07	fimH5	B2	141	27	USA	FDA Center for Food Safety and Applied Nutrition (USA:ID)	Non human	Animal	Canis lupus, urines	2018-10-01	1	1	1	1	0	0	1
S1	S1.1	Ec8	fimH5	B2	141	10	Unknown	SC	NA	Unknown	NA	NA	1	1	1	1	0	0	1
S1	S1.1	Ec9	fimH5	B2	141	10	Unknown	SC	NA	Unknown	NA	NA	1	1	1	1	0	0	1
S1	S1.1	Ec16	fimH5	B2	141	10	Unknown	SC	NA	Unknown	NA	NA	1	1	1	1	0	0	1
S1	S1.1	Ec98	fimH5	B2	141	10	UK	University of Oxford	NA	Unknown	NA	NA	1	1	1	1	0	0	1
S1	S1.1	Ec120	fimH5	B2	141	10	Unknown	Europe Bioinformatics Institute	NA	Unknown	NA	NA	1	1	1	1	0	0	1
S1	S1.1	Ec119	fimH5	B2	141	10	Unknown	Europe Bioinformatics Institute	NA	Unknown	NA	NA	1	1	1	1	0	0	1
S1	S1.1	Ec170	fimH5	B2	141	10	Unknown	SC	Human	MISC	Neonatal infection	NA	1	1	1	1	0	0	1
S1	S1.1	Ec77	fimH5	B2	141	NR	Unknown	Broad Institute	Human	Urine	Female	2009-01-01	1	1	1	1	0	0	1
S1	S1.1	Ec115	fimH5	B2	141	10	Unknown	The Wellcome Trust Sanger Institute	NA	Unknown	NA	NA	1	1	1	1	0	0	1
S1	S1.1	Ec10	fimH5	B2	141	10	UK	SC	NA	Unknown	NA	NA	1	1	1	1	0	0	1
S1	S1.1	Ec71	fimH5	B2	141	NR	Unknown	Broad Institute	Human	Unknown	NA	NA	1	1	1	1	0	0	1
S1	S1.1	Ec108	fimH5	B2	141	NR	Netherlands	Amphia Hospital	Human	Unknown	NA	NA	1	1	1	1	0	0	1
S1	S1.1	Ec97	fimH5	B2	141	26	UK	University of Oxford	NA	Unknown	NA	NA	1	1	1	1	0	0	1
S1	S1.1	Ec168	fimH5	B2	141	26	Unknown	SC	Human	MISC	Neonatal infection	NA	1	1	1	1	0	0	1
S1	S1.1	Ec72	fimH5	B2	141	NR	Denmark	Broad Institute-dnk	Human	Urine	Female	2009-01-01	1	1	1	1	0	0	1
S1	S1.1	Ec79	fimH7	B2	141	26	Unknown	Broad Institute	Human	Urine	Female	2010-01-01	1	1	1	1	0	0	0
S1	S1.1	Ec5	fimH5	B2	141	26	Asia	SC	Human	Unknown	NA	NA	1	1	1	1	0	0	0
S1	S1.1	M18	fimH5	B2	141	26	USA	University of Washington	Human	Urine	NA	2011-01-01	1	1	1	1	0	0	1
S1	S1.1	M19	fimH5	B2	141	10	Germany	Muenster University Hospital	Human	Urine	NA	2012-01-01	1	1	1	1	0	0	1
S1	S1.1	N018	fimH7	B2	141	26	USA	Broad Institute	Human	Urine	NA	2012-03-01	1	1	1	1	0	0	0
S1	S1.1	C03	fimH5	B2	141	10	France	Bayonne	Human	Urine	NA	2012-10-01	1	1	1	1	0	0	1
S1	S1.1	Ec90	fimH5	B2	141	10	USA	The Broad Institute (Pennsylvania)	Human	Urine	NA	2013-01-01	1	1	1	1	0	0	1
S1	S1.1	M10	fimH5	B2	141	10	Sweden	Orebro University Hospital	Human	Urine	NA	2013-02-01	1	1	1	1	0	0	1
S1	S1.1	Ec14	fimH5	B2	141	10	Germany	Robert Koch Institut	Human	Urine	NA	2014-01-01	1	1	1	1	0	0	1
S1	S1.1	M13	fimH5	B2	141	10	France	Universite de Paris - INSERM	Human	Urine	NA	2015-01-01	1	1	1	1	0	0	0
S1	S1.1	S80	fimH5	B2	141	10	France	Besancon - CHU Jean Minjoz	Human	Urine	NA	2015-02-01	1	1	1	1	0	0	1
S1	S1.1	S82	fimH5	B2	141	10	France	Besancon - CHU Jean Minjoz	Human	Urine	NA	2015-06-01	1	1	1	1	0	0	1
S2	S2.1	Ec55	fimH14	B2	141	26	Europe	SC	Human	Unknown	NA	2013-01-01	1	1	1	1	0	0	0
S2	S2.1	M43	Unknown or presumptive new variant *	B2	141	26	USA	Iowa State University - Cambridge IA	Non human	Animal	Pig (porcine)	2014-09-01	1	1	1	1	0	0	0
S1	S1.1	S85	fimH5	B2	141	10	France	Besancon - CHU Jean Minjoz	Human	Urine	NA	2015-08-01	1	1	1	1	0	0	1
S2	S2.1	Ec22	fimH14	B2	141	26	UK	Public Health England	Human	Unknown	NA	2017-12-01	1	1	1	1	0	1	0
S2	S2.1	Ec109	fimH14	B2	141	NR	Netherlands	Amphia Hospital	Human	Unknown	NA	NA	1	1	1	1	0	0	0
S2	S2.1	Ec15	fimH14	B2	141	26	UK	The Sanger Center	NA	Unknown	NA	NA	1	1	1	1	0	0	0
S2	S2.10	Ec82	fimH14	B2	141	NR	Unknown	The Wellcome Trust Sanger Institute	Human	Unknown	NA	NA	1	1	1	1	0	0	0
S1	S1.1	S86	fimH5	B2	141	10	France	Besancon - CHU Jean Minjoz	Human	Urine	NA	2015-09-01	1	1	1	1	0	0	1
S2	S2.11	Ec121	fimH14	B2	141	10	USA	FDA (Ohio)	Non human	Animal	Dog	2018-05-01	1	1	1	1	0	0	0
S2	S2.11	Ec74	fimH14	B2	141	10	Unknown	Broad Institute	Human	Unknown	NA	NA	1	1	1	1	0	0	0
S1	S1.1	S87	fimH5	B2	141	10	France	Besancon - CHU Jean Minjoz	Human	Urine	NA	2015-12-01	1	1	1	1	0	0	1
S2	S2.12	M41	Unknown or presumptive new variant *	B2	141	10	USA	University of Pittsburgh	Human	Unknown	NA	2017-01-01	1	1	1	1	0	0	0
S2	S2.12	M15	fimH14	B2	141	NR	USA	FDA-CVM	Non human	Animal	Chiken breats	2018-01-01	1	1	1	1	0	0	0
S2	S2.2	M02	fimH350	B2	141	27	USA	PulseNet Next Generation Subtyping Methods Unit (USA: PA)	Non human	Animal	Pig (porcine)	2001-01-01	1	1	1	1	0	0	0
S1	S1.1	M23	fimH5	B2	141	27	Russia	SRCAMB	Human	Urine	NA	2016-01-01	1	1	1	1	0	0	1
S1	S1.1	C06	fimH5	B2	141	10	France	Clermont Ferrand - Gabriel Montpied	Human	Urine	NA	2016-08-01	1	1	1	1	0	0	1
S2	S2.3	Ec75	fimH350	B2	141	26	Unknown	Broad Institute	Human	Unknown	NA	NA	1	1	1	1	0	0	0
S1	S1.1	C09	fimH5	B2	141	10	France	Clermont Ferrand - Gabriel Montpied	Human	Urine	NA	2017-01-01	1	1	1	1	0	0	1
S2	S2.4	S89	fimH350	B2	141	26	France	Besancon - CHU Jean Minjoz	Human	MISC	Genital ?	2016-03-01	1	1	1	1	0	0	0
S1	S1.1	Ec172	fimH5	B2	141	10	Russia	NA	Human	Urine	NA	2017-01-01	1	1	1	1	0	0	1
S1	S1.1	C13	fimH5	B2	141	10	France	Aix en Provence - Pays d Aix	Human	Urine	NA	2018-03-01	1	1	1	1	0	0	1
S1	S1.1	C14	fimH5	B2	141	10	France	Rennes - Pontchaillou	Human	Urine	NA	2018-03-01	1	1	1	1	0	0	1
S1	S1.1	C12	fimH5	B2	141	10	France	Paris - Georges Pompidou	Human	Urine	NA	2018-03-01	1	1	1	1	0	0	1
S1	S1.1	Ec114	fimH5	B2	141	10	Unknown	SC	Human	Urine	NA	NA	1	1	1	1	0	0	1
S2	S2.1	M40	fimH14	B2	141	26	USA	George Washington University - Minneapolis - MN	Human	Urine	NA	1999-01-01	1	1	1	1	0	0	0
S2	S2.1	C08	fimH14	B2	141	26	France	Clermont Ferrand - Gabriel Montpied	Human	Urine	NA	2017-01-01	1	1	1	1	0	0	1
S2	S2.12	M16	fimH14	B2	141	129	USA	University of Washington Medical Center	Human	Urine	NA	2010-01-01	1	1	1	1	0	0	0
S2	S2.5	C02	fimH14	B2	141	26	France	Tours	Human	Urine	NA	2012-10-01	1	1	1	1	0	0	0
S2	S2.9	Ec68	fimH14	B2	141	129	Unknown	Broad Institute	Human	Unknown	NA	NA	1	1	1	1	0	0	0

## Sheet: Resistome
				Sequence Type	Sequence Type
GapCluster	Number Reference	fimH	Phylogroup	Achtman scheme	Pasteur scheme	Country	Institution name	Source	Data source	Comment data source	Sample date	ESBL	FQ	AAC 6'	AG
S1	S92	fimH5	B2	141	10	France	Besancon - CHU Jean Minjoz	Human	MISC	Autre	2016-07-01	1	0	0	0
S1	S82	fimH5	B2	141	10	France	Besancon - CHU Jean Minjoz	Human	Urine	NA	2015-06-01	1	0	0	0
S1	S86	fimH5	B2	141	10	France	Besancon - CHU Jean Minjoz	Human	Urine	NA	2015-09-01	1	0	0	0
S1	S87	fimH5	B2	141	10	France	Besancon - CHU Jean Minjoz	Human	Urine	NA	2015-12-01	1	0	0	1
S1	S80	fimH5	B2	141	10	France	Besancon - CHU Jean Minjoz	Human	Urine	NA	2015-02-01	1	0	0	0
S1	S84	fimH5	B2	141	10	France	Besancon - CHU Jean Minjoz	Human	MISC	Pus	2015-07-01	1	1	1	1
S1	Ec57	fimH5	B2	141	10	Europe	SC	Human	Unknown	NA	2013-01-01	0	0	0	0
S1	C09	fimH5	B2	141	10	France	Clermont Ferrand - Gabriel Montpied	Human	Urine	NA	2017-01-01	0	0	0	0
S1	Ec58	fimH5	B2	141	10	UK	SC	Human	Unknown	NA	2013-01-01	0	0	0	0
S1	Ec8	fimH5	B2	141	10	Unknown	SC	NA	Unknown	NA	NA	0	0	0	1
S1	Ec9	fimH5	B2	141	10	Unknown	SC	NA	Unknown	NA	NA	0	0	0	1
S1	Ec16	fimH5	B2	141	10	Unknown	SC	NA	Unknown	NA	NA	0	0	0	1
S1	Ec37	fimH5	B2	141	10	UK	The Sanger Center	Human	Blood	NA	2002-01-01	0	0	0	0
S1	M19	fimH5	B2	141	10	Germany	Muenster University Hospital	Human	Urine	NA	2012-01-01	0	0	0	1
S1	Ec114	fimH5	B2	141	10	Unknown	SC	Human	Urine	NA	NA	0	0	0	0
S1	Ec99	fimH5	B2	141	10	UK	University of Oxford	NA	Unknown	NA	NA	0	0	0	0
S1	Ec14	fimH5	B2	141	10	Germany	Robert Koch Institut	Human	Urine	NA	2014-01-01	0	0	0	0
S1	Ec92	fimH5	B2	141	10	USA	Centers for Disease Control and Prevention Enteric Diseases Laboratory Branch	Human	Stool	Rectal	2015-09-01	0	0	0	1
S1	S90	fimH5	B2	141	10	France	Besancon - CHU Jean Minjoz	Human	Stool	Rectal	2016-04-01	1	0	0	1
S1	Ec17	fimH5	B2	141	10	Brazil	University medical center groningen (Rio de Janeiro)	Human	Urine	NA	2016-01-01	0	0	0	0
S1	Ec98	fimH5	B2	141	10	UK	University of Oxford	NA	Unknown	NA	NA	0	0	0	0
S1	C04	fimH5	B2	141	27	France	Toulouse	Human	MISC	Skin	2014-02-01	1	1	0	1
S1	Ec61	fimH5	B2	141	26	Denmark	Statens serum institut	Human	Blood	NA	NA	1	0	0	1
S1	S94	fimH5	B2	141	10	France	Besancon - CHU Jean Minjoz	Human	Blood	NA	2014-02-01	0	0	0	1
S1	C13	fimH5	B2	141	10	France	Aix en Provence - Pays d Aix	Human	Urine	NA	2018-03-01	1	0	0	1
S1	C14	fimH5	B2	141	10	France	Rennes - Pontchaillou	Human	Urine	NA	2018-03-01	1	1	0	0
S1	S85	fimH5	B2	141	10	France	Besancon - CHU Jean Minjoz	Human	Urine	NA	2015-08-01	1	0	0	0
S1	C01	fimH5	B2	141	10	France	Besancon	Human	MISC	Catheter	2012-06-01	1	1	0	1
S1	S95	fimH5	B2	141	10	France	Besancon - CHU Jean Minjoz	Human	Blood	NA	2014-02-01	0	1	0	1
S1	C11	fimH5	B2	141	10	France	Bordeaux	Human	Blood	NA	2018-03-01	1	0	0	0
S1	Ec70	fimH5	B2	141	26	Denmark	Broad Institute-dnk	Human	Urine	Female	2010-01-01	0	0	0	0
S1	M07	fimH5	B2	141	27	USA	FDA Center for Food Safety and Applied Nutrition (USA:ID)	Non human	Animal	Canis lupus, urines	2018-10-01	0	0	0	0
S1	M24	fimH1497	B2	141	10	UK	University of Birmingham	Non human	Environment	River water - Nottinghamshire	2015-07-01	0	0	0	0
S1	Ec45	fimH5	B2	141	10	UK	The Sanger Center	Human	Blood	NA	2008-01-01	0	0	0	1
S1	Ec48	fimH5	B2	141	10	UK	The Sanger Center	Human	Blood	NA	2010-01-01	0	0	0	0
S1	C03	fimH5	B2	141	10	France	Bayonne	Human	Urine	NA	2012-10-01	1	0	0	0
S1	S88	fimH5	B2	141	10	France	Besancon - CHU Jean Minjoz	Human	Stool	Rectal	2015-12-01	1	0	1	1
S1	C07	fimH5	B2	141	10	France	Clermont Ferrand - Gabriel Montpied	Human	Blood	NA	2016-10-01	1	0	0	0
S1	S83	fimH5	B2	141	27	France	Besancon - CHU Jean Minjoz	Human	Blood	NA	2015-07-01	1	0	0	0
S1	Ec90	fimH5	B2	141	10	USA	The Broad Institute (Pennsylvania)	Human	Urine	NA	2013-01-01	0	0	0	0
S1	Ec56	fimH5	B2	141	10	Europe	SC	Human	Unknown	NA	2013-01-01	0	0	0	0
S1	Ec120	fimH5	B2	141	10	Unknown	Europe Bioinformatics Institute	NA	Unknown	NA	NA	0	0	0	0
S1	Ec119	fimH5	B2	141	10	Unknown	Europe Bioinformatics Institute	NA	Unknown	NA	NA	0	0	0	0
S1	Ec170	fimH5	B2	141	10	Unknown	SC	Human	MISC	Neonatal infection	NA	0	0	0	0
S1	Ec172	fimH5	B2	141	10	Russia	NA	Human	Urine	NA	2017-01-01	0	0	0	0
S1	Ec118	fimH5	B2	141	10	Denmark	Statens serum institut	Human	Blood	NA	NA	0	0	0	0
S1	C06	fimH5	B2	141	10	France	Clermont Ferrand - Gabriel Montpied	Human	Urine	NA	2016-08-01	1	0	0	1
S1	Ec53	fimH5	B2	141	10	Europe	SC	Human	Unknown	NA	2013-01-01	0	0	0	0
S1	Ec20	fimH5	B2	141	10 (796)	UK	Public Health England	Human	Unknown	NA	2005-11-01	0	0	0	0
S1	S288	fimH5	B2	141	10	France	Besancon - CHU Jean Minjoz	Human	Blood	NA	2014-02-01	0	0	0	0
S1	Ec52	fimH5	B2	141	10	Europe	SC	Human	Unknown	NA	2013-01-01	0	0	0	0
S1	C12	fimH5	B2	141	10	France	Paris - Georges Pompidou	Human	Urine	NA	2018-03-01	1	0	0	0
S1	Ec46	fimH5	B2	141	10	UK	The Sanger Center	Human	Blood	NA	2008-01-01	0	0	0	0
S1	Ec115	fimH5	B2	141	10	Unknown	The Wellcome Trust Sanger Institute	NA	Unknown	NA	NA	0	0	0	1
S1	Ec10	fimH5	B2	141	10	UK	SC	NA	Unknown	NA	NA	0	0	0	0
S1	M18	fimH5	B2	141	26	USA	University of Washington	Human	Urine	NA	2011-01-01	0	0	0	0
S1	M10	fimH5	B2	141	10	Sweden	Orebro University Hospital	Human	Urine	NA	2013-02-01	1	0	0	0
S1	Ec71	fimH5	B2	141	NR	Unknown	Broad Institute	Human	Unknown	NA	NA	0	0	0	0
S1	Ec77	fimH5	B2	141	NR	Unknown	Broad Institute	Human	Urine	Female	2009-01-01	0	0	0	0
S1	Ec72	fimH5	B2	141	NR	Denmark	Broad Institute-dnk	Human	Urine	Female	2009-01-01	0	0	0	0
S1	Ec108	fimH5	B2	141	NR	Netherlands	Amphia Hospital	Human	Unknown	NA	NA	1	0	0	1
S1	S81	fimH5	B2	141	10	France	Besancon - CHU Jean Minjoz	Human	Stool	Rectal	2015-03-01	1	0	0	0
S1	Ec100	fimH5	B2	141	26	UK	University of Oxford - Department of Zoology	Non human	Animal	NA	NA	0	0	0	1
S1	Ec97	fimH5	B2	141	26	UK	University of Oxford	NA	Unknown	NA	NA	0	0	0	1
S1	Ec168	fimH5	B2	141	26	Unknown	SC	Human	MISC	Neonatal infection	NA	0	0	0	0
S1	Ec111	fimH5	B2	141	10	Unknown	Loyola University Chicago (Illinois / Cook County / Maywood)	Human	Urine	Female	NA	0	1	0	0
S1	Ec112	fimH5	B2	141	10	USA	Loyola University Chicago (Illinois / Cook County / Maywood)	Human	Urine	Female	NA	0	1	0	0
S1	Ec54	fimH5	B2	141	10	Europe	SC	Human	Unknown	NA	2013-01-01	0	1	0	0
S1	Ec86	fimH5	B2	141	10	Unknown	Wellcome Sanger Institute	NA	Unknown	NA	NA	0	0	0	0
S1	Ec101	fimH5	B2	141	10	Europe	USURR	NA	Unknown	NA	NA	0	0	0	0
S1	M04	fimH5	B2	141	10	USA	FDA Center for Food Safety and Applied Nutrition (USA:ND)	Non human	Animal	Canis lupus, urines	2019-03-01	0	0	0	0
S1	Ec95	fimH5	B2	141	26	Brazil	FDA-brz	Non human	Animal	Poultry	2012-01-01	0	0	0	0
S1	Ec18	fimH5	B2	141	10	Unknown	SC	NA	Unknown	NA	NA	0	0	0	0
S1	Ec12	fimH5	B2	141	10	Unknown	SC	NA	Unknown	NA	NA	0	0	0	0
S1	Ec25	fimH5	B2	141	10	Unknown	SC	NA	Unknown	NA	NA	0	0	0	0
S1	Ec11	fimH5	B2	141	10	Unknown	SC	NA	Unknown	NA	NA	0	0	0	0
S1	Ec24	fimH5	B2	141	10	Unknown	SC	NA	Unknown	NA	NA	0	0	0	0
S1	Ec23	fimH5	B2	141	10	UK	Public Health England	Human	Unknown	NA	2018-06-01	0	0	0	0
S1	Ec105	fimH5	B2	141	10	Denmark	Statens serum institut	Human	Blood	NA	NA	0	0	0	0
S1	Ec1	fimH5	B2	141	10	Germany	Justus Liebig University - University Hospital Muenster	Human	Stool	Diarrhea	2002-01-01	0	0	0	0
S1	Ec7	fimH5	B2	141	10	Germany	Justus Liebig University - University Hospital Muenster	Human	Stool	Diarrhea	2009-01-01	0	0	0	0
S1	S93	fimH5	B2	141	10	France	Besancon - CHU Jean Minjoz	Human	Blood	NA	2013-12-01	0	0	0	0
S1	Ec107	fimH5	B2	141	10	Netherlands	Amphia Hospital	Human	Unknown	NA	NA	1	0	0	1
S1	Ec36	fimH5	B2	141	10	UK	The Sanger Center	Human	Blood	NA	2002-01-01	0	0	0	0
S1	Ec50	fimH5	B2	141	27	UK	The Sanger Center	Human	Blood	NA	2011-01-01	0	0	0	0
S1	Ec19	fimH5	B2	141	27	UK	Public Health England	Human	Unknown	NA	2015-08-01	0	0	0	0
S1	Ec73	fimH5	B2	141	10	Denmark	Broad Institute-dnk	Human	Unknown	NA	2009-01-01	0	0	0	0
S1	C10	fimH5	B2	141	10	France	Clermont Ferrand - Gabriel Montpied	Human	Urine	NA	2017-01-01	0	0	0	0
S1	Ec41	fimH5	B2	141	10	UK	The Sanger Center	Human	Blood	NA	2004-01-01	0	0	0	0
S1	Ec113	fimH5	B2	141	10	Sweden	Broad Institute-swd	Human	Urine	NA	1996-01-01	0	0	0	0
S1	Ec169	fimH5	B2	141	10	Unknown	SC	Human	MISC	Neonatal infection	NA	0	0	0	1
S1	M45	fimH5	B2	141	10	UK	University of Bath	Human	Stool	Rectal	2015-01-01	0	0	0	1
S1	Ec40	fimH5	B2	141	NR	UK	The Sanger Center	Human	Blood	NA	2004-01-01	0	0	0	0
S1	M23	fimH5	B2	141	27	Russia	SRCAMB	Human	Urine	NA	2016-01-01	0	0	0	0
S1	Ec67	fimH5	B2	141	27	Unknown	Broad Institute	Human	Unknown	NA	NA	0	0	0	1
S1	Ec29	fimH5	B2	141	27	Australia	University of Technology - Sydney	Non human	Animal	Avian	2015-03-01	0	0	0	0
S1	M05	fimH5	B2	141	27	Australia	Microbiological Diagnostic Unit	Human	Unknown	NA	2017-01-01	0	1	0	0
S1	M01	fimH5	B2	141	27	USA	FDA Center for Food Safety and Applied Nutrition (USA:IN)	Non human	Animal	Canis lupus, urines	2019-02-01	0	0	0	0
S1	M20	fimH5	B2	141	27	Canada	Public Health Ontario	Human	Blood	NA	2013-01-01	0	0	0	0
S1	Ec39	fimH5	B2	141	27	UK	The Sanger Center	Human	Blood	NA	2003-01-01	0	0	0	0
S1	Ec51	fimH5	B2	141	10	UK	The Sanger Center	Human	Blood	NA	2011-01-01	0	0	0	0
S1	Ec30	fimH5	B2	141	10	Australia	University of Technology - Sydney	Non human	Animal	Avian	2012-01-01	0	0	0	0
S1	Ec93	fimH5	B2	141	10	USA	Centers for Disease Control and Prevention Enteric Diseases Laboratory Branch	NA	Unknown	NA	NA	0	0	0	0
S1	Ec79	fimH7	B2	141	26	Unknown	Broad Institute	Human	Urine	Female	2010-01-01	0	0	0	0
S1	Ec5	fimH5	B2	141	26	Asia	SC	Human	Unknown	NA	NA	1	0	0	0
S1	M09	fimH5	B2	141	10	USA	FDA Center for Food Safety and Applied Nutrition (Pennsylvania)	Non human	Animal	Gallus gallus domesticus	1988-01-01	0	0	0	1
S1	M08	fimH5	B2	141	10	USA	FDA Center for Food Safety and Applied Nutrition	Non human	Animal	Poultry	1990-06-01	0	0	0	1
S1	M42	fimH5	B2	141	10	USA	University of Pittsburgh	Human	Unknown	NA	2017-01-01	0	0	0	0
S1	Ec91	fimH5	B2	141	10	USA	Centers for Disease Control and Prevention Enteric Diseases Laboratory Branch	Human	Stool	Diarrhea	2016-03-01	0	0	0	0
S1	N016	fimH5	B2	141	NR	Denmark	Broad Institute	Human	Unknown	Female	2009-01-01	0	0	0	0
S1	N017	fimH5	B2	141	10	Unknown	Wellcome Trust Sanger Institute	Human	Urine	Prostatitis	2013-08-01	0	0	0	1
S1	N018	fimH7	B2	141	26	USA	Broad Institute	Human	Urine	NA	2012-03-01	0	0	0	0
S1	M14	fimH5	B2	141	10	USA	FDA Center for Food Safety and Applied Nutrition (USA:IL)	Non human	Animal	Rattus norvegicus, feces	2018-04-01	0	0	0	0
S1	M50	fimH5	B2	141	10	Australia	University of Sydney	Human	Unknown	NA	2015-01-01	0	0	0	0
S1	M03	fimH5	B2	141	10	USA	PulseNet Next Generation Subtyping Methods Unit (USA:OR)	Non human	Food	Ground turkey	2019-11-01	0	0	0	1
S1	Ec94	fimH5	B2	141	10	USA	FDA (New York)	Non human	Animal	Mouse	2012-01-01	0	0	0	0
S1	M13	fimH5	B2	141	10	France	Universite de Paris - INSERM	Human	Urine	NA	2015-01-01	1	1	0	0
S1	M06	fimH5	B2	141	10	Canada	National Microbiology Laboratory (University of Manitoba)	Human	Blood	NA	2014-04-01	1	1	0	1
S2	N011	fimH14	B2	141	26	Germany	Justus Liebig University - University Hospital Muenster	Human	Stool	Diarrhea	2003-01-01	0	0	0	0
S2	N015	fimH14	B2	141	26	Germany	Justus Liebig University - University Hospital Muenster	Human	Stool	Diarrhea	2005-01-01	0	0	0	0
S2	N003	fimH14	B2	141	26	Germany	Justus Liebig University - University Hospital Muenster	Human	Stool	Diarrhea	2003-01-01	0	0	0	0
S2	N002	fimH14	B2	141	26	Germany	Justus Liebig University - University Hospital Muenster	Human	Stool	Diarrhea	2004-01-01	0	0	0	0
S2	N013	fimH14	B2	141	26	Germany	Justus Liebig University - University Hospital Muenster	Human	Stool	Diarrhea	2004-01-01	0	0	0	0
S2	Ec4	fimH14	B2	141	26	Germany	Justus Liebig University - University Hospital Muenster	Human	Stool	Diarrhea	2004-01-01	0	0	0	0
S2	Ec6	fimH14	B2	141	26	Germany	Justus Liebig University - University Hospital Muenster	Human	Stool	Diarrhea	2005-01-01	0	0	0	0
S2	Ec109	fimH14	B2	141	NR	Netherlands	Amphia Hospital	Human	Unknown	NA	NA	1	0	0	0
S2	Ec2	fimH76	B2	141	26	Germany	Justus Liebig University - University Hospital Muenster	Human	Stool	Diarrhea	2003-01-01	0	0	0	0
S2	Ec22	fimH14	B2	141	26	UK	Public Health England	Human	Unknown	NA	2017-12-01	0	0	0	0
S2	Ec55	fimH14	B2	141	26	Europe	SC	Human	Unknown	NA	2013-01-01	0	0	0	0
S2	Ec15	fimH14	B2	141	26	UK	The Sanger Center	NA	Unknown	NA	NA	0	0	0	0
S2	C08	fimH14	B2	141	26	France	Clermont Ferrand - Gabriel Montpied	Human	Urine	NA	2017-01-01	0	0	0	0
S2	Ec104	fimH14	B2	141	26	Netherlands	Amphia Hospital	Human	Unknown	NA	NA	1	0	0	1
S2	M43	Unknown or presumptive new variant *	B2	141	26	USA	Iowa State University - Cambridge IA	Non human	Animal	Pig (porcine)	2014-09-01	0	0	0	1
S2	M40	fimH14	B2	141	26	USA	George Washington University - Minneapolis - MN	Human	Urine	NA	1999-01-01	0	0	0	0
S2	N005	fimH350	B2	141	26	Germany	Justus Liebig University - University Hospital Muenster	Human	Stool	Diarrhea	2000-01-01	0	0	0	0
S2	N007	fimH76	B2	141	26	Germany	Justus Liebig University - University Hospital Muenster	Human	Stool	Diarrhea	2003-01-01	0	0	0	0
S2	M02	fimH350	B2	141	27	USA	PulseNet Next Generation Subtyping Methods Unit (USA: PA)	Non human	Animal	Pig (porcine)	2001-01-01	0	0	0	0
S2	Ec44	fimH350	B2	141	27	UK	The Sanger Center	Human	Blood	NA	2007-01-01	0	0	0	0
S2	Ec35	fimH350	B2	141	27	UK	The Sanger Center	Human	Blood	NA	2002-01-01	0	0	0	0
S2	Ec47	fimH350	B2	141	27	UK	The Sanger Center	Human	Blood	NA	2009-01-01	0	0	0	0
S2	Ec75	fimH350	B2	141	26	Unknown	Broad Institute	Human	Unknown	NA	NA	0	0	0	0
S2	Ec76	Unknown or presumptive new variant *	B2	141	26	Denmark	Broad Institute-dnk	Human	Unknown	Female	2010-01-01	0	0	0	0
S2	Ec80	fimH350	B2	141	26	Unknown	Broad Institute	Human	Unknown	Female	2010-01-01	0	0	0	0
S2	M17	fimH350	B2	141	26	Poland	Wrozlaw University Clinic	Human	Stool	Rectal	2013-01-01	0	0	0	1
S2	S89	fimH350	B2	141	26	France	Besancon - CHU Jean Minjoz	Human	MISC	Genital ?	2016-03-01	1	0	0	1
S2	Ec166	fimH350	B2	141	26	Europe	SC	Human	Unknown	NA	NA	0	0	0	0
S2	C02	fimH14	B2	141	26	France	Tours	Human	Urine	NA	2012-10-01	1	0	0	0
S2	C05	Unknown or presumptive new variant *	B2	141	26	France	Nice - Archet 2	Human	Stool	Rectal	2016-02-01	0	0	0	0
S2	Ec60	Unknown or presumptive new variant *	B2	141	26	Denmark	Broad Institute-dnk	Human	Blood	NA	2003-01-01	0	0	0	0
S2	Ec69	fimH14	B2	141	26	Unknown	Broad Institute	Human	Unknown	NA	NA	0	0	0	0
S2	Ec33	fimH14	B2	141	NR	UK	The Sanger Center	Human	Blood	NA	2010-01-01	0	0	0	0
S2	Ec116	fimH14	B2	141	26	Unknown	The Wellcome Trust Sanger Institute	NA	Unknown	NA	NA	0	0	0	1
S2	Ec110	fimH14	B2	141	26	Poland	NVRI (lat. 51.919438)	Non human	Animal	Poultry	2016-01-01	0	0	0	1
S2	Ec26	fimH14	B2	141	26	Unknown	UCD-100K	NA	Unknown	NA	NA	0	0	0	0
S2	M21	fimH14	B2	141	26	Canada	Public Health Ontario	Human	Blood	NA	2012-01-01	0	1	0	1
S2	Ec102	fimH14	B2	141	134	Europe	USURR	NA	Unknown	NA	NA	0	0	0	0
S2	Ec3	fimH14	B2	141	134	Unknown	SC	NA	Unknown	NA	NA	0	0	0	0
S2	M12	fimH14	B2	141	134	USA	University of Nebraska - Lincoln	Human	Stool	Rectal	2019-01-01	0	0	0	1
S2	Ec59	fimH14	B2	141	134	USA	BaseSpace (Minnesota)	Non human	Animal	Poultry	2000-07-01	0	0	0	1
S2	Ec43	fimH14	B2	141	134	UK	The Sanger Center	Human	Blood	NA	2007-01-01	0	1	0	0
S2	Ec81	fimH14	B2	141	134	Ireland	Saolta	Human	Unknown	NA	2017-01-01	0	0	0	0
S2	Ec117	fimH14	B2	141	134	Unknown	The Wellcome Trust Sanger Institute	NA	Unknown	NA	NA	0	0	0	0
S2	Ec38	fimH14	B2	141	134	UK	The Sanger Center	Human	Blood	NA	2002-01-01	0	0	0	0
S2	Ec87	fimH14	B2	141	134	USA	FDA Center for Food Safety (NY)	Non human	Food	NA	2018-08-01	0	0	0	0
S2	Ec42	fimH14	B2	141	134	UK	The Sanger Center	Human	Blood	NA	2004-01-01	0	0	0	1
S2	Ec49	fimH14	B2	141	NR	UK	The Sanger Center	Human	Blood	NA	2010-01-01	0	0	0	0
S2	S96	fimH14	B2	141	134	France	Besancon - CHU Jean Minjoz	Human	Urine	NA	2016-06-01	1	0	0	0
S2	Ec21	fimH14	B2	141	134	UK	Public Health England	Human	Unknown	NA	2017-10-01	0	0	0	0
S2	M39	fimH14	B2	141	129	USA	George Washington University - Minneapolis - MN	Human	Stool	Rectal	2000-01-01	0	0	0	0
S2	Ec68	fimH14	B2	141	129	Unknown	Broad Institute	Human	Unknown	NA	NA	0	0	0	0
S2	N009	fimH14	B2	141	129	Germany	Justus Liebig University - University Hospital Muenster	Human	Stool	Rectal	2003-01-01	0	0	0	0
S2	Ec96	Unknown or presumptive new variant *	B2	141	129	USA	FDA (NY)	Non human	Animal	Leopard	2014-01-01	0	0	0	0
S2	Ec34	fimH1481	B2	141	26	USA	FDA Center for Food Safety (Georgia - GA)	Non human	Animal	Dog	2018-02-01	0	0	0	0
S2	Ec65	fimH674	B2	141	NR	Japan	Kyoto_ENG	Non human	Environment	NA	2014-01-01	0	0	0	0
S2	Ec82	fimH14	B2	141	NR	Unknown	The Wellcome Trust Sanger Institute	Human	Unknown	NA	NA	1	0	0	0
S2	Ec121	fimH14	B2	141	10	USA	FDA (Ohio)	Non human	Animal	Dog	2018-05-01	0	0	0	0
S2	Ec88	fimH14	B2	141	10	USA	FDA (Ohio)	Non human	Animal	Canis lupus, feces	2018-01-01	0	0	0	0
S2	M51	fimH186	B2	141	10	USA	Translational Genomics Research Institute	Non human	Food	Foodborne pathogen	2012-12-01	0	0	0	0
S2	Ec28	fimH14	B2	141	10	USA	University of Washington	Human	Blood	NA	2009-01-01	1	0	0	1
S2	Ec78	fimH14	B2	141	10	Unknown	Broad Institute	Human	Unknown	NA	2010-01-01	0	0	0	0
S2	Ec74	fimH14	B2	141	10	Unknown	Broad Institute	Human	Unknown	NA	NA	0	0	0	0
S2	M11	fimH14	B2	141	NR	USA	FDA Center for Food Safety and Applied Nutrition (USA:OH)	Non human	Animal	Canis lupus, urines	2019-01-01	0	0	0	0
S2	M15	fimH14	B2	141	NR	USA	FDA-CVM	Non human	Animal	Chiken breats	2018-01-01	0	0	0	0
S2	Ec31	fimH14	B2	141	NR	USA	FDA-CVM (Kansas)	Non human	Food	Food, chiken wings	2017-01-01	0	0	0	0
S2	Ec32	fimH14	B2	141	NR	USA	FDA-CVM (Maryland)	Non human	Food	Food, chicken legs	2017-01-01	0	0	0	0
S2	M41	Unknown or presumptive new variant *	B2	141	10	USA	University of Pittsburgh	Human	Unknown	NA	2017-01-01	1	0	0	0
S2	M16	fimH14	B2	141	129	USA	University of Washington Medical Center	Human	Urine	NA	2010-01-01	0	0	0	0
	Sum											35	13	2	41

## Sheet: Resistome p-value
	ESBL	S-BL	%ESBL	%S-BL	Fisher TEST
Urine (36)	14	22	38.8889	61.1111	0.06867	0.7225	0.04153
Blood (33)	6	27	18.1818	81.8182
Stool (23)	3	20	13.0435	86.9565
Human (135)	35	100	25.9259	74.0741	0.000752*
Non Human (28)	0	28	0	100
S1 (118)	27	91	22.8814	77.1186	0.07931
S2 (69)	8	61	11.5942	88.4058
	R-FQ	S-FQ	%R-FQ	%S-FQ	Fisher TEST
Urine (36)	4	32	11.1111	88.8889	1.00	0.1355	0.1488
Blood (33)	4	29	12.1212	87.8788
Stool (23)	0	23	0	100
Human (135)	13	122	9.62963	90.3704	0.1273
Non Human (28)	0	28	0	100
S1 (118)	12	107	10.1695	89.916	0.08626
S2 (69)	2	67	2.89855	97.1014
	R-AG	S-AG	%R-AG	%S-AG	Fisher TEST
Urine (36)	5	31	13.8889	86.1111	0.3596	1.0	0.3102
Blood (33)	8	25	24.2424	75.7576
Stool (23)	6	17	26.087	73.913
Human (135)	28	107	20.7407	15.5556	0.6179
Non Human (28)	7	21	25	75
S1 (118)	30	88	25.4237	74.5763	0.1462
S2 (69)	11	58	15.942	84.058

## Sheet: FdV p-value
	astA (+)	astA (-)	%astA (+)	%astA (-)	Fisher TEST
Urine (36)	23	13	63.8889	36.1111	0.03064	0.3761	0.002893*
Blood (33)	12	21	36.3636	63.6364
Stool (23)	5	18	21.7391	78.2609
Human (135)	56	79	41.4815	58.5185	0.0003656*
Non Human (28)	2	26	7.14286	92.8571
S1 (118)	66	52	55.9322	48.1784	2.71E-15*
S2 (69)	2	67	2.89855	95.8532
	Salmochelin (+)	Salmochelin (-)	%Salmochelin (+)	%Salmochelin(-)	Fisher TEST
Urine (36)	35	1	97.2222	2.77778	0.1857	1	0.5508
Blood (33)	29	4	87.8788	12.1212
Stool (23)	20	3	86.9565	13.0435
Human (135)	123	12	91.1111	8.88889	0.7241
Non Human (28)	25	3	89.2857	10.7143
S1 (118)	114	4	96.6102	3.97574	0.0008672*
S2 (69)	56	13	81.1594	13.8064
	(+) S pilus	(-) S pilus	%S pilus (+)	%S pilus (-)	Fisher TEST
Urine (36)	3	33	8.33333	91.6667	0.05630	0.2573	0.002811*
Blood (33)	9	24	27.2727	72.7273
Stool (23)	10	13	43.4783	56.5217
Human (135)	35	100	25.9259	74.0741	0.1699
Non Human (28)	11	17	39.2857	60.7143
S1 (118)	1	117	0.847458	99.2809	9,377E-27*
S2 (69)	48	21	69.5652	23.1877
	(+)stx2	(-)stx2	%stx2 (+)	%stx2 (-)	Fisher TEST
Urine (36)	0	36	0	100	1	6.053E-07*	2.8266E-07*
Blood (33)	0	33	0	100
Stool (23)	13	10	56.5217	43.4783
Human (135)	16	119	11.8519	88.1481	0.07644
Non Human (28)	0	28	0	100
S1 (118)	5	113	4.23729	96.3857	0.003643*
S2 (69)	12	57	17.3913	76.6219
	(+)pic	(-)pic	%pic (+)	%pic (-)	Fisher TEST
Urine (36)	12	24	33.3333	66.6667	0.8060	0.1758	0.1071
Blood (33)	12	21	36.3636	63.6364
Stool (23)	13	10	56.5217	43.4783
Human (135)	58	77	42.963	57.037	0.2118
Non Human (28)	16	12	57.1429	42.8571
S1 (118)	36	82	30.5085	72.8834	1.858E-06*
S2 (69)	46	23	66.6667	25.6506
	(+)k1 capsule	(-)k1 capsule	%k1 capsule (+)	%k1 capsule (-)	Fisher TEST
Urine (36)	33	3	91.6667	8.33333	0.6152	0.0002626*	0.002811*
Blood (33)	32	1	96.9697	3.0303
Stool (23)	13	10	56.5217	43.4783
Human (135)	116	19	85.9259	14.0741	0.7693
Non Human (28)	25	3	89.2857	10.7143
S1 (118)	111	7	94.0678	6.92604	2.6553E-05*
S2 (69)	49	20	71.0145	21.9745
	(+)ibeABC	(-)ibeABC	%ibeABC (+)	%ibeABC (-)	Fisher TEST
Urine (36)	5	31	13.8889	86.1111	0.08599	0.0291	7.419E-05*
Blood (33)	11	22	33.3333	66.6667
Stool (23)	15	8	65.2174	34.7826
Human (135)	48	87	35.5556	64.4444	0.08953
Non Human (28)	15	13	53.5714	46.4286
S1 (118)	0	118	0	100	5.590E-53*
S2 (69)	69	0	100	0
